# Supplementary material for: FDC-SP as a diagnostic and prognostic biomarker and modulates immune infiltrates in renal cell carcinoma
Source: BMC Bioinformatics. 2023 Mar 10;24:91. doi: 10.1186/s12859-023-05215-1 (PMC10007807; doi:10.1186/s12859-023-05215-1)
Supplement: Supplementary file 1 — Additional file 1. 329 DEGs associated with FDC-SP. [file 12859_2023_5215_MOESM1_ESM.xlsx]

## Sheet: Sheet 1
329 DEGs associated with FDC-SP
gene_name	gene_id	gene_biotype	baseMean	log2FoldChange	lfcSE	stat	pvalue	padj
TSPAN6	ENSG00000000003	protein_coding	2950.94	-0.0432755	0.0531814	-0.813734	0.415797	0.545776
TNMD	ENSG00000000005	protein_coding	36.4589	0.209175	0.166227	1.25837	0.208257	0.326037
DPM1	ENSG00000000419	protein_coding	1428.67	0.0860142	0.0376089	2.28707	0.0221919	0.0568477
SCYL3	ENSG00000000457	protein_coding	725.041	0.0348717	0.0301301	1.15737	0.247121	0.370939
C1orf112	ENSG00000000460	protein_coding	228.499	0.0552498	0.0420839	1.31285	0.189234	0.303048
FGR	ENSG00000000938	protein_coding	1130	0.0767268	0.0699999	1.0961	0.273035	0.400178
CFH	ENSG00000000971	protein_coding	5545.85	0.918958	0.116881	7.86231	3.77107e-15	3.3181e-13
FUCA2	ENSG00000001036	protein_coding	4698.78	-0.0405636	0.0421893	-0.961466	0.336318	0.466522
GCLC	ENSG00000001084	protein_coding	2224.57	-0.202539	0.0519157	-3.9013	9.56794e-05	0.000630217
NFYA	ENSG00000001167	protein_coding	1553.2	-0.00580887	0.0328051	-0.177073	0.859451	0.905381
STPG1	ENSG00000001460	protein_coding	552.253	-0.0272257	0.0410949	-0.662507	0.507647	0.629146
NIPAL3	ENSG00000001461	protein_coding	3380.77	-0.154815	0.0550121	-2.81419	0.00489	0.0165561
LAS1L	ENSG00000001497	protein_coding	2474.79	-0.0711771	0.0338948	-2.09994	0.0357339	0.083185
ENPP4	ENSG00000001561	protein_coding	2622.99	-0.321674	0.0670617	-4.79668	1.61315e-06	1.9615e-05
SEMA3F	ENSG00000001617	protein_coding	6763.86	-0.169806	0.0628966	-2.69976	0.00693888	0.0220797
CFTR	ENSG00000001626	protein_coding	159.207	-0.941247	0.164199	-5.73236	9.90409e-09	2.32141e-07
ANKIB1	ENSG00000001629	protein_coding	4921.53	-0.165891	0.0533807	-3.10769	0.00188554	0.00753237
CYP51A1	ENSG00000001630	protein_coding	188.427	-0.238953	0.0868412	-2.75161	0.00593035	0.0193924
KRIT1	ENSG00000001631	protein_coding	2067.4	-0.147444	0.0406172	-3.63008	0.000283334	0.0015524
RAD52	ENSG00000002016	protein_coding	560.851	0.137878	0.059907	2.30153	0.0213619	0.0551577
MYH16	ENSG00000002079	transcribed_unitary_pseudogene	21.2696	0.703886	0.138796	5.07138	3.94951e-07	5.84748e-06
BAD	ENSG00000002330	protein_coding	2272.2	0.199801	0.0668943	2.98681	0.00281903	0.0104926
LAP3	ENSG00000002549	protein_coding	7008.66	0.114493	0.0590228	1.93982	0.0524018	0.112673
CD99	ENSG00000002586	protein_coding	10306.2	0.209045	0.0596347	3.50542	0.000455893	0.00231641
HS3ST1	ENSG00000002587	protein_coding	875.95	0.300567	0.0900623	3.33732	0.000845892	0.00388482
AOC1	ENSG00000002726	protein_coding	18680	-0.310258	0.169203	-1.83364	0.0667073	0.136262
WNT16	ENSG00000002745	protein_coding	7.31896	0.73297	0.145381	5.04173	4.61349e-07	6.68656e-06
HECW1	ENSG00000002746	protein_coding	97.4731	0.123079	0.149992	0.820571	0.411891	0.541975
MAD1L1	ENSG00000002822	protein_coding	1341.88	0.152073	0.0475957	3.1951	0.00139781	0.00587652
LASP1	ENSG00000002834	protein_coding	16502.6	0.0304694	0.0364347	0.836276	0.403	0.533655
SNX11	ENSG00000002919	protein_coding	1454.98	0.037308	0.0352649	1.05794	0.290084	0.418967
TMEM176A	ENSG00000002933	protein_coding	31161	-0.0771128	0.0887932	-0.868454	0.385146	0.515801
M6PR	ENSG00000003056	protein_coding	4945.62	-0.0306712	0.0513468	-0.597334	0.550284	0.666466
KLHL13	ENSG00000003096	protein_coding	673.866	-0.195801	0.084877	-2.30688	0.0210614	0.0545046
CYP26B1	ENSG00000003137	protein_coding	439.697	-0.346519	0.103526	-3.34716	0.000816437	0.00377502
ICA1	ENSG00000003147	protein_coding	746.013	-0.201009	0.0734982	-2.73488	0.00624032	0.0202423
DBNDD1	ENSG00000003249	protein_coding	1227.37	-0.178215	0.0902489	-1.97471	0.048301	0.105731
ALS2	ENSG00000003393	protein_coding	1740.46	-0.0976726	0.0351706	-2.77711	0.00548441	0.0181614
CASP10	ENSG00000003400	protein_coding	1784.48	0.0862802	0.0421891	2.04509	0.0408465	0.0925839
CFLAR	ENSG00000003402	protein_coding	12579.3	-0.0191732	0.0463628	-0.413547	0.679206	0.773429
TFPI	ENSG00000003436	protein_coding	13562.9	0.135677	0.10253	1.32328	0.185741	0.298771
NDUFAF7	ENSG00000003509	protein_coding	722.763	0.0114991	0.0332389	0.345954	0.729378	0.812256
RBM5	ENSG00000003756	protein_coding	3443.92	0.0212269	0.052145	0.407074	0.683954	0.777363
MTMR7	ENSG00000003987	protein_coding	123.362	0.182425	0.0715869	2.54831	0.0108248	0.0317588
SLC7A2	ENSG00000003989	protein_coding	4398.22	0.703052	0.11517	6.10445	1.03158e-09	3.08631e-08
ARF5	ENSG00000004059	protein_coding	6186.38	0.110505	0.0518609	2.13079	0.0331065	0.0782458
SARM1	ENSG00000004139	protein_coding	650.167	-0.0217251	0.0476621	-0.455815	0.648523	0.748765
POLDIP2	ENSG00000004142	protein_coding	6615.71	0.0220324	0.0409041	0.538635	0.590139	0.701226
PLXND1	ENSG00000004399	protein_coding	15509.8	-0.084319	0.0644436	-1.30842	0.190732	0.304934
AK2	ENSG00000004455	protein_coding	7716.03	-0.012611	0.0368505	-0.34222	0.732186	0.814495
CD38	ENSG00000004468	protein_coding	528.224	0.909606	0.109167	8.33222	7.93376e-17	8.7131e-15
FKBP4	ENSG00000004478	protein_coding	5619.99	0.100384	0.0464982	2.15887	0.0308602	0.0741288
KDM1A	ENSG00000004487	protein_coding	2998.58	0.00796327	0.0287878	0.27662	0.782072	0.851207
RBM6	ENSG00000004534	protein_coding	3301.12	0.107855	0.0714413	1.5097	0.13112	0.229645
CAMKK1	ENSG00000004660	protein_coding	951.155	-0.0201106	0.0581566	-0.3458	0.729493	0.812343
RECQL	ENSG00000004700	protein_coding	1714.05	-0.000244524	0.0589388	-0.00414877	0.99669	0.997895
VPS50	ENSG00000004766	protein_coding	1408.62	-0.124811	0.0419917	-2.97228	0.00295593	0.0108997
HSPB6	ENSG00000004776	protein_coding	682.726	0.82017	0.144887	5.66076	1.507e-08	3.3479e-07
ARHGAP33	ENSG00000004777	protein_coding	693.396	0.147431	0.100477	1.46731	0.142292	0.244302
NDUFAB1	ENSG00000004779	protein_coding	2599.48	0.0315298	0.0507714	0.621015	0.53459	0.652622
PDK4	ENSG00000004799	protein_coding	43613.5	-0.399327	0.138986	-2.87314	0.00406412	0.0141699
SLC22A16	ENSG00000004809	protein_coding	16.9934	0.398922	0.140627	2.83675	0.00455753	0.0155875
ZMYND10	ENSG00000004838	protein_coding	199.658	0.27825	0.106268	2.61839	0.00883463	0.0268761
ABCB5	ENSG00000004846	protein_coding	19.2904	-0.202329	0.202283	-1.00023	0.317202	0.447181
ARX	ENSG00000004848	protein_coding	54.2616	0.28916	0.287804	1.00471	0.315036	0.444912
SLC25A13	ENSG00000004864	protein_coding	2316.81	-0.162952	0.0435213	-3.74418	0.000180982	0.00106976
ST7	ENSG00000004866	protein_coding	2344.77	-0.188076	0.0540909	-3.47704	0.000506974	0.00253232
CDC27	ENSG00000004897	protein_coding	3665.44	-0.0254487	0.0359098	-0.708683	0.478521	0.60344
SLC4A1	ENSG00000004939	protein_coding	369.125	-1.08413	0.241644	-4.48649	7.24064e-06	7.05573e-05
CALCR	ENSG00000004948	protein_coding	404.418	0.00166316	0.165877	0.0100265	0.992	0.995363
HCCS	ENSG00000004961	protein_coding	1353.87	-0.155994	0.0592451	-2.63303	0.00846279	0.0259338
DVL2	ENSG00000004975	protein_coding	1609.78	0.0675301	0.0347395	1.9439	0.0519073	0.111815
PRSS22	ENSG00000005001	protein_coding	25.2213	0.431062	0.236654	1.82148	0.0685332	0.139093
UPF1	ENSG00000005007	protein_coding	5572.55	-0.0470141	0.0307852	-1.52717	0.12672	0.223648
SKAP2	ENSG00000005020	protein_coding	5670.28	-0.0319359	0.0554585	-0.575851	0.564716	0.678725
SLC25A5	ENSG00000005022	protein_coding	12037.4	-0.16626	0.0817285	-2.0343	0.0419212	0.0945263
MCUB	ENSG00000005059	protein_coding	686.032	0.422294	0.0755826	5.58718	2.30787e-08	4.86361e-07
HOXA11	ENSG00000005073	protein_coding	109.239	0.257608	0.113787	2.26395	0.0235772	0.0597219
POLR2J	ENSG00000005075	protein_coding	1714.57	0.155397	0.0717226	2.16664	0.030262	0.0729822
DHX33	ENSG00000005100	protein_coding	1253.79	0.0189289	0.0313567	0.603662	0.546068	0.662779
MEOX1	ENSG00000005102	protein_coding	53.7632	0.0676013	0.121921	0.554466	0.57926	0.691646
THSD7A	ENSG00000005108	protein_coding	2046.64	-0.718881	0.114407	-6.28354	3.30943e-10	1.11979e-08
LIG3	ENSG00000005156	protein_coding	1123.99	0.0170312	0.0305081	0.558253	0.576672	0.68944
RPAP3	ENSG00000005175	protein_coding	1175.59	0.0653238	0.0336415	1.94176	0.052166	0.112258
ACSM3	ENSG00000005187	protein_coding	1637.45	-0.180757	0.0829303	-2.17962	0.0292856	0.0710573
REXO5	ENSG00000005189	protein_coding	212.649	0.118797	0.053726	2.21117	0.0270241	0.0665485
CIAPIN1	ENSG00000005194	protein_coding	2299.2	-0.028682	0.0401234	-0.714845	0.474705	0.599982
SPPL2B	ENSG00000005206	protein_coding	2839.19	0.123036	0.062439	1.97049	0.0487818	0.106527
FAM214B	ENSG00000005238	protein_coding	1514.93	0.0843934	0.0417917	2.01938	0.0434473	0.097277
COPZ2	ENSG00000005243	protein_coding	1091.8	0.182713	0.0799104	2.28648	0.0222264	0.0569066
PRKAR2B	ENSG00000005249	protein_coding	383.253	0.41464	0.0722565	5.73845	9.55454e-09	2.25247e-07
MSL3	ENSG00000005302	protein_coding	1456.68	0.154246	0.0293556	5.25441	1.485e-07	2.52191e-06
CREBBP	ENSG00000005339	protein_coding	6090.63	-0.0909216	0.0329892	-2.7561	0.00584944	0.0191559
TSPOAP1	ENSG00000005379	protein_coding	996.195	0.00277788	0.0909774	0.0305337	0.975641	0.984318
MPO	ENSG00000005381	protein_coding	16.2001	0.284734	0.136726	2.08252	0.0372953	0.08608
PON1	ENSG00000005421	protein_coding	7.07215	0.746691	0.17047	4.38019	1.18578e-05	0.000107422
GCFC2	ENSG00000005436	protein_coding	1344.68	-0.064161	0.0379565	-1.69038	0.0909548	0.173059
WDR54	ENSG00000005448	protein_coding	1826.52	0.0164797	0.0686491	0.240056	0.810286	0.870724
CROT	ENSG00000005469	protein_coding	1016.99	-0.106205	0.0493532	-2.15193	0.0314026	0.075145
ABCB4	ENSG00000005471	protein_coding	366.95	-0.313503	0.117278	-2.67317	0.00751376	0.0235486
KMT2E	ENSG00000005483	protein_coding	5803.13	-0.0588649	0.0383791	-1.53377	0.125086	0.221464
RHBDD2	ENSG00000005486	protein_coding	4693.41	0.0799176	0.0602174	1.32715	0.184459	0.297168
SOX8	ENSG00000005513	protein_coding	65.423	-0.606216	0.137588	-4.40601	1.0529e-05	9.72169e-05
IBTK	ENSG00000005700	protein_coding	3966.03	-0.100093	0.0415036	-2.41168	0.0158794	0.0433187
ZNF195	ENSG00000005801	protein_coding	1328.86	0.0863154	0.0403126	2.14115	0.0322616	0.0766949
MYCBP2	ENSG00000005810	protein_coding	3892.81	-0.153898	0.0591459	-2.60201	0.00926804	0.0279511
FBXL3	ENSG00000005812	protein_coding	4160.86	-0.157497	0.0491122	-3.20687	0.00134187	0.00568736
ITGAL	ENSG00000005844	protein_coding	2598.8	0.469301	0.0876908	5.35177	8.70988e-08	1.56918e-06
PDK2	ENSG00000005882	protein_coding	3043.74	-0.303272	0.0574967	-5.27459	1.33051e-07	2.28472e-06
ITGA3	ENSG00000005884	protein_coding	20831.8	0.348994	0.0789806	4.41873	9.9284e-06	9.23195e-05
ZFX	ENSG00000005889	protein_coding	2044	-0.0512777	0.0439329	-1.16718	0.243136	0.366422
LAMP2	ENSG00000005893	protein_coding	15885.5	-0.0125136	0.0508791	-0.245948	0.805723	0.867561
ITGA2B	ENSG00000005961	protein_coding	75.5147	0.478139	0.106249	4.50017	6.7898e-06	6.68481e-05
ASB4	ENSG00000005981	protein_coding	33.9275	0.568744	0.191468	2.97043	0.00297379	0.0109527
GDE1	ENSG00000006007	protein_coding	3306.18	0.0466282	0.0608705	0.766023	0.443663	0.571692
REX1BD	ENSG00000006015	protein_coding	1137.09	0.282153	0.0766101	3.68297	0.000230528	0.00130623
CRLF1	ENSG00000006016	protein_coding	171.226	0.545654	0.118123	4.61938	3.84885e-06	4.11446e-05
OSBPL7	ENSG00000006025	protein_coding	705.371	0.278043	0.0613546	4.53174	5.85006e-06	5.88069e-05
TMEM98	ENSG00000006042	protein_coding	2757.42	-0.0581633	0.0874464	-0.665131	0.505967	0.627725
YBX2	ENSG00000006047	protein_coding	191.591	-0.162787	0.142923	-1.13899	0.254709	0.379614
KRT33A	ENSG00000006059	protein_coding	2.4382	0.559876	0.250435	2.23561	0.025377	0.0633016
MAP3K14	ENSG00000006062	protein_coding	2588.43	0.0403508	0.0684855	0.589186	0.555736	0.670743
ABCC8	ENSG00000006071	protein_coding	17.3767	0.306563	0.147187	2.08281	0.037269	0.0860504
CACNG3	ENSG00000006116	protein_coding	1.1585	0.344288	0.224777	1.53168	0.1256	0.222076
TMEM132A	ENSG00000006118	protein_coding	2159.06	0.666266	0.0896072	7.43541	1.04246e-13	7.25791e-12
AP2B1	ENSG00000006125	protein_coding	14507.5	-0.0898919	0.0345064	-2.60508	0.00918534	0.0277447
TAC1	ENSG00000006128	protein_coding	6.13245	0.913898	0.271763	3.36284	0.000771445	0.00360276
ZNF263	ENSG00000006194	protein_coding	1728.04	-0.0202451	0.0281869	-0.718246	0.472606	0.598039
CX3CL1	ENSG00000006210	protein_coding	13861.8	-0.302058	0.0685015	-4.40951	1.03605e-05	9.58192e-05
SPATA20	ENSG00000006282	protein_coding	5101.7	0.133351	0.053251	2.50419	0.0122733	0.0351977
CACNA1G	ENSG00000006283	protein_coding	9.64138	0.677436	0.136111	4.97709	6.45485e-07	8.88023e-06
TNFRSF12A	ENSG00000006327	protein_coding	5438.48	0.280763	0.0971663	2.88952	0.00385836	0.0135818
DLX6	ENSG00000006377	protein_coding	29.0953	0.188729	0.106254	1.7762	0.0756992	0.150202
MAP3K9	ENSG00000006432	protein_coding	269.861	-0.0636288	0.0937019	-0.679056	0.497102	0.619877
RALA	ENSG00000006451	protein_coding	3273.18	-0.0377695	0.0495437	-0.762347	0.445853	0.57377
BAIAP2L1	ENSG00000006453	protein_coding	972.288	0.357053	0.109376	3.26446	0.00109673	0.00480935
KDM7A	ENSG00000006459	protein_coding	1834.81	-0.0187928	0.0505287	-0.371923	0.70995	0.797842
ETV1	ENSG00000006468	protein_coding	738.707	0.585574	0.0977508	5.99048	2.09218e-09	5.84112e-08
AGK	ENSG00000006530	protein_coding	1773.69	0.0306945	0.033905	0.90531	0.365301	0.496265
ALDH3B1	ENSG00000006534	protein_coding	3309.03	0.0515254	0.0744235	0.692327	0.488732	0.612326
TTC22	ENSG00000006555	protein_coding	1027.7	-0.0865598	0.0857879	-1.009	0.312976	0.442717
PHTF2	ENSG00000006576	protein_coding	1479.3	0.155622	0.044772	3.47587	0.000509201	0.0025408
CCL26	ENSG00000006606	protein_coding	21.7523	1.11493	0.139102	8.01517	1.09989e-15	1.03938e-13
FARP2	ENSG00000006607	protein_coding	1400.47	-0.0845837	0.0443372	-1.90774	0.0564255	0.119503
USH1C	ENSG00000006611	protein_coding	8553.64	-0.259323	0.104512	-2.48126	0.0130917	0.0370822
GGCT	ENSG00000006625	protein_coding	890.132	0.191181	0.0476792	4.00973	6.07885e-05	0.000426952
DBF4	ENSG00000006634	protein_coding	364.953	0.115935	0.068634	1.68918	0.0911853	0.173401
TBXA2R	ENSG00000006638	protein_coding	554.562	-0.0454016	0.079246	-0.57292	0.566699	0.680447
IFRD1	ENSG00000006652	protein_coding	2066.41	-0.0215393	0.055496	-0.388124	0.697924	0.788211
LGALS14	ENSG00000006659	protein_coding	0.81523	0.884164	0.282529	3.12947	0.00175125	0.00708641
COX10	ENSG00000006695	protein_coding	758.716	-0.0132565	0.0372004	-0.356353	0.721576	0.807152
GTF2IRD1	ENSG00000006704	protein_coding	1292.58	0.0819953	0.0500122	1.63951	0.101108	0.188211
PAF1	ENSG00000006712	protein_coding	3830.32	-0.0419585	0.033774	-1.24233	0.214114	0.333129
VPS41	ENSG00000006715	protein_coding	4007.8	-0.109462	0.0414557	-2.64047	0.00827916	0.0254618
ARHGAP44	ENSG00000006740	protein_coding	830.32	0.383018	0.0951032	4.02739	5.63994e-05	0.000400467
ELAC2	ENSG00000006744	protein_coding	3505.88	0.104079	0.0349401	2.97879	0.00289394	0.0107127
SCIN	ENSG00000006747	protein_coding	3831.6	-0.0962466	0.156619	-0.614526	0.538868	0.656267
ARSD	ENSG00000006756	protein_coding	5349.48	-0.122048	0.0493185	-2.4747	0.0133348	0.0376453
PNPLA4	ENSG00000006757	protein_coding	1421.41	-0.166949	0.0596945	-2.79672	0.00516248	0.0172933
MYH13	ENSG00000006788	protein_coding	25.3898	0.239632	0.257325	0.931243	0.351728	0.482448
ADIPOR2	ENSG00000006831	protein_coding	5136.87	-0.119955	0.0433767	-2.76542	0.00568495	0.0187164
CDKL3	ENSG00000006837	protein_coding	76.4834	-0.0411868	0.0503823	-0.817486	0.413651	0.543698
UPP2	ENSG00000007001	protein_coding	67.6382	0.30548	0.125908	2.42622	0.0152568	0.0419661
PRSS21	ENSG00000007038	protein_coding	13.8305	0.956124	0.162438	5.88607	3.95476e-09	1.03133e-07
MARK4	ENSG00000007047	protein_coding	2209.68	-0.000423741	0.0327494	-0.0129389	0.989677	0.993767
PROM1	ENSG00000007062	protein_coding	4357.49	0.17024	0.207895	0.818874	0.412859	0.542936
CCDC124	ENSG00000007080	protein_coding	2699	0.0117697	0.0558487	0.210742	0.833089	0.886661
CEACAM21	ENSG00000007129	protein_coding	132.656	0.589106	0.07918	7.44008	1.00621e-13	7.03846e-12
PAFAH1B1	ENSG00000007168	protein_coding	8317.68	-0.107098	0.0323921	-3.30631	0.000945341	0.00425742
NOS2	ENSG00000007171	protein_coding	256.499	-0.332	0.109027	-3.04511	0.00232598	0.00896417
DNAH9	ENSG00000007174	protein_coding	109.894	0.410783	0.131447	3.12509	0.0017775	0.00717777
KIAA0100	ENSG00000007202	protein_coding	8643.93	-0.0981053	0.0460946	-2.12835	0.0333083	0.0786443
SLC13A2	ENSG00000007216	protein_coding	57.5438	-0.384466	0.221336	-1.73702	0.0823828	0.16043
GAS7	ENSG00000007237	protein_coding	1075.87	0.362851	0.0817643	4.43777	9.08971e-06	8.55711e-05
TRAPPC6A	ENSG00000007255	protein_coding	1101.86	-0.0604105	0.0656531	-0.920147	0.357496	0.488366
MATK	ENSG00000007264	protein_coding	345.122	0.149178	0.0852159	1.75059	0.0800168	0.15682
CEACAM7	ENSG00000007306	protein_coding	1.9872	0.0600883	0.352495	0.170466	0.864644	0.909254
CD79B	ENSG00000007312	protein_coding	407.008	0.119864	0.0803733	1.49134	0.135872	0.235825
SCN4A	ENSG00000007314	protein_coding	427.616	-0.708831	0.123639	-5.73306	9.86361e-09	2.31435e-07
ST7L	ENSG00000007341	protein_coding	529.148	-0.0308601	0.0331237	-0.931663	0.351511	0.48221
TKTL1	ENSG00000007350	protein_coding	18.6054	-0.0337978	0.123751	-0.273112	0.784767	0.85279
PAX6	ENSG00000007372	protein_coding	273.029	0.0143891	0.0695771	0.206808	0.83616	0.88896
RPUSD1	ENSG00000007376	protein_coding	980.214	0.168565	0.0513597	3.28205	0.00103056	0.00456894
RHBDF1	ENSG00000007384	protein_coding	1406.25	0.198671	0.0582275	3.41198	0.000644925	0.003103
LUC7L	ENSG00000007392	protein_coding	1948.08	0.14797	0.076763	1.92762	0.0539025	0.115196
CACNA2D2	ENSG00000007402	protein_coding	121.329	0.00831135	0.0767326	0.108316	0.913745	0.942615
BAIAP3	ENSG00000007516	protein_coding	533.025	-0.173934	0.0835527	-2.08173	0.037367	0.0861876
TSR3	ENSG00000007520	protein_coding	2358.42	0.0208389	0.0484484	0.430127	0.667104	0.763434
PIGQ	ENSG00000007541	protein_coding	3225.94	-0.00144778	0.0590391	-0.0245225	0.980436	0.987617
CRAMP1	ENSG00000007545	protein_coding	867.519	0.0406029	0.0469152	0.865453	0.38679	0.517375
TEAD3	ENSG00000007866	protein_coding	1041.23	0.244033	0.0511234	4.77342	1.81124e-06	2.1699e-05
SELE	ENSG00000007908	protein_coding	270.586	0.0679631	0.121355	0.560036	0.575455	0.688587
DNAJC11	ENSG00000007923	protein_coding	1841.51	-0.0653154	0.0405715	-1.60988	0.107423	0.196972
FMO3	ENSG00000007933	protein_coding	911.912	0.684213	0.114989	5.95027	2.67696e-09	7.29601e-08
MYLIP	ENSG00000007944	protein_coding	3000.89	-0.26508	0.0509603	-5.20169	1.97485e-07	3.22159e-06
NOX1	ENSG00000007952	protein_coding	44.9244	0.104871	0.0666768	1.57282	0.115759	0.20873
E2F2	ENSG00000007968	protein_coding	126.063	0.519567	0.07799	6.66196	2.70195e-11	1.1852e-09
PSMB1	ENSG00000008018	protein_coding	7303.95	0.0482662	0.0417534	1.15598	0.247689	0.371566
SYN1	ENSG00000008056	protein_coding	141.915	0.424605	0.120143	3.53417	0.000409052	0.00211496
JARID2	ENSG00000008083	protein_coding	1197.04	-0.0100102	0.0380444	-0.26312	0.792458	0.858295
CDKL5	ENSG00000008086	protein_coding	1832.63	-0.160307	0.0652098	-2.45833	0.0139584	0.0390555
CAMK1G	ENSG00000008118	protein_coding	186.632	0.187588	0.105495	1.77817	0.0753751	0.149685
CDK11A	ENSG00000008128	protein_coding	297.814	0.273868	0.070304	3.89548	9.80033e-05	0.000642404
NADK	ENSG00000008130	protein_coding	2319.89	0.175768	0.0315901	5.56403	2.63622e-08	5.465e-07
TFAP2B	ENSG00000008196	protein_coding	16.2751	0.884878	0.209446	4.22484	2.39108e-05	0.000194038
TFAP2D	ENSG00000008197	protein_coding	1.05316	1.19042	0.322375	3.69264	0.000221939	0.0012655
DLEC1	ENSG00000008226	protein_coding	46.3526	0.205129	0.110438	1.8574	0.0632536	0.130804
CYTH3	ENSG00000008256	protein_coding	2055.19	-0.00347307	0.0462226	-0.0751378	0.940105	0.960454
ADAM22	ENSG00000008277	protein_coding	1243.8	-0.185274	0.0804553	-2.30282	0.0212887	0.054991
SYPL1	ENSG00000008282	protein_coding	9004.2	-0.162809	0.0496466	-3.27936	0.00104044	0.0046045
CYB561	ENSG00000008283	protein_coding	3582.13	0.101136	0.0484146	2.08897	0.0367108	0.0850294
SPAG9	ENSG00000008294	protein_coding	9067.96	-0.307425	0.0473123	-6.4978	8.15043e-11	3.18173e-09
CELSR3	ENSG00000008300	protein_coding	153.157	0.488582	0.102962	4.74525	2.08252e-06	2.44509e-05
AASS	ENSG00000008311	protein_coding	575.567	-0.169429	0.0715254	-2.36879	0.0178464	0.0476238
PLEKHG6	ENSG00000008323	protein_coding	270.358	0.218002	0.105202	2.07223	0.0382442	0.0877671
SS18L2	ENSG00000008324	protein_coding	484.207	0.195375	0.0505294	3.86656	0.000110379	0.000708868
MPND	ENSG00000008382	protein_coding	1246.09	0.0265981	0.0510486	0.521035	0.602343	0.711265
MGST1	ENSG00000008394	protein_coding	8940.45	0.161213	0.103182	1.56242	0.11819	0.212154
CRY1	ENSG00000008405	protein_coding	1256.86	-0.0220646	0.0510178	-0.432489	0.665386	0.762073
PGLYRP1	ENSG00000008438	protein_coding	7.52899	0.154582	0.13671	1.13073	0.258169	0.383542
NFIX	ENSG00000008441	protein_coding	4338.51	0.0213121	0.057611	0.369931	0.711434	0.798921
ST3GAL1	ENSG00000008513	protein_coding	4941.31	-0.200843	0.0659893	-3.04357	0.00233787	0.00899992
MMP25	ENSG00000008516	protein_coding	162.754	0.313661	0.0786861	3.98623	6.71314e-05	0.000466082
IL32	ENSG00000008517	protein_coding	15743.6	0.0476941	0.0886031	0.538289	0.590377	0.701454
PKD1	ENSG00000008710	protein_coding	3754.8	0.024634	0.0486102	0.506767	0.612318	0.719443
MAPK8IP2	ENSG00000008735	protein_coding	122.943	0.705661	0.1393	5.06578	4.06738e-07	5.99419e-06
MED24	ENSG00000008838	protein_coding	3598.54	0.027288	0.0305586	0.892973	0.371872	0.503039
RHOBTB2	ENSG00000008853	protein_coding	1503.56	-0.228333	0.0573251	-3.98313	6.80131e-05	0.000471252
HEATR5B	ENSG00000008869	protein_coding	2463.25	-0.129729	0.0400767	-3.23701	0.00120788	0.00522147
SEC62	ENSG00000008952	protein_coding	12775.4	-0.0777013	0.0430341	-1.80557	0.0709849	0.142936
RPS20	ENSG00000008988	protein_coding	48152.6	0.159066	0.066657	2.38633	0.0170176	0.0458113
CSDE1	ENSG00000009307	protein_coding	30913.7	-0.0624297	0.0355073	-1.75822	0.07871	0.154836
UBE3C	ENSG00000009335	protein_coding	4667.04	-0.0406415	0.0405932	-1.00119	0.316735	0.446733
REV3L	ENSG00000009413	protein_coding	1677.27	-0.187591	0.0573187	-3.27278	0.00106495	0.004693
TENM1	ENSG00000009694	protein_coding	1494.37	0.0125259	0.109414	0.114481	0.908856	0.939415
PAX7	ENSG00000009709	protein_coding	1.13778	1.23626	0.299415	4.12891	3.64483e-05	0.000277305
MASP2	ENSG00000009724	protein_coding	81.5655	-0.108593	0.0961664	-1.12922	0.258803	0.384306
IYD	ENSG00000009765	protein_coding	143.773	-0.634662	0.163674	-3.87759	0.000105496	0.000683299
FAM76A	ENSG00000009780	protein_coding	815.116	-0.0488387	0.0383697	-1.27285	0.203073	0.31987
TRAF3IP3	ENSG00000009790	protein_coding	580.23	0.497091	0.0874077	5.68704	1.29262e-08	2.93139e-07
POMT2	ENSG00000009830	protein_coding	1282.42	-0.119415	0.0435503	-2.74199	0.00610682	0.0198837
VTA1	ENSG00000009844	protein_coding	2164.21	-0.0158689	0.0386215	-0.410884	0.681158	0.775013
MLXIPL	ENSG00000009950	protein_coding	1727.18	-0.366788	0.127748	-2.87119	0.00408935	0.0142467
BAZ1B	ENSG00000009954	protein_coding	5986.65	0.0171172	0.0342037	0.500448	0.616759	0.722978
RANBP9	ENSG00000010017	protein_coding	2208.23	-0.0725081	0.0308263	-2.35215	0.0186652	0.0493843
ETV7	ENSG00000010030	protein_coding	570.147	0.180712	0.0926393	1.95071	0.0510915	0.110467
SPRTN	ENSG00000010072	protein_coding	524.039	-0.057843	0.0344585	-1.67863	0.0932245	0.176513
EEF1AKNMT	ENSG00000010165	protein_coding	1587.49	-0.0158351	0.0330652	-0.478904	0.632007	0.735567
DYRK4	ENSG00000010219	protein_coding	943.155	0.149095	0.0420612	3.5447	0.000393058	0.00204551
ZNF207	ENSG00000010244	protein_coding	7052.2	0.0215139	0.0251326	0.856016	0.391989	0.522426
UQCRC1	ENSG00000010256	protein_coding	7388.89	-0.0292608	0.0660259	-0.443171	0.657642	0.756285
STARD3NL	ENSG00000010270	protein_coding	3185.32	-0.0378746	0.0428994	-0.88287	0.377307	0.508353
CD9	ENSG00000010278	protein_coding	13457.5	-0.0525167	0.0878003	-0.598138	0.549748	0.665979
HHATL	ENSG00000010282	protein_coding	80.6687	-3.15162	0.291476	-10.8126	2.9992e-27	1.18636e-24
NCAPD2	ENSG00000010292	protein_coding	2723.81	0.224892	0.0469084	4.79428	1.63257e-06	1.97972e-05
IFFO1	ENSG00000010295	protein_coding	1484.01	0.280948	0.0643751	4.36423	1.27571e-05	0.000114295
GIPR	ENSG00000010310	protein_coding	71.8518	0.835757	0.129568	6.45035	1.11595e-10	4.2236e-09
PHF7	ENSG00000010318	protein_coding	220.032	-0.124272	0.0614448	-2.0225	0.0431244	0.096722
SEMA3G	ENSG00000010319	protein_coding	1677.96	-0.336749	0.105839	-3.18172	0.00146403	0.0061076
NISCH	ENSG00000010322	protein_coding	3810.27	0.0249819	0.0445372	0.560922	0.574851	0.688035
STAB1	ENSG00000010327	protein_coding	8872.55	0.224914	0.0730687	3.07811	0.00208316	0.00817569
FUZ	ENSG00000010361	protein_coding	1483.33	-0.12236	0.049777	-2.45816	0.0139651	0.0390719
SLC6A13	ENSG00000010379	protein_coding	9619.05	-0.49394	0.13765	-3.58836	0.00033276	0.00177767
IDS	ENSG00000010404	protein_coding	9770.15	0.0430844	0.042546	1.01266	0.311224	0.440909
PRSS3	ENSG00000010438	protein_coding	18.7751	1.58585	0.201933	7.85333	4.05134e-15	3.54377e-13
ZNF200	ENSG00000010539	protein_coding	530.152	0.0138677	0.0248397	0.558288	0.576648	0.689437
CD4	ENSG00000010610	protein_coding	6013.69	0.354898	0.0704035	5.04092	4.63307e-07	6.71059e-06
LRRC23	ENSG00000010626	protein_coding	1175.48	0.0833329	0.0526753	1.58201	0.113647	0.205693
BTK	ENSG00000010671	protein_coding	648.183	0.337006	0.071051	4.74316	2.10413e-06	2.46593e-05
HFE	ENSG00000010704	protein_coding	1485.91	-0.0778764	0.0441348	-1.76451	0.0776455	0.153135
SCMH1	ENSG00000010803	protein_coding	3605.76	0.000714751	0.0377271	0.0189453	0.984885	0.990558
FYN	ENSG00000010810	protein_coding	4167.95	-0.145847	0.0579144	-2.51832	0.0117916	0.0340458
HIVEP2	ENSG00000010818	protein_coding	3083.65	-0.0629044	0.0472399	-1.33159	0.182994	0.29549
FMO1	ENSG00000010932	protein_coding	3634.63	-0.567744	0.132268	-4.29237	1.76777e-05	0.000150793
ELOA	ENSG00000011007	protein_coding	2437.5	-0.00595604	0.026724	-0.222872	0.823635	0.879875
LYPLA2	ENSG00000011009	protein_coding	3034.26	0.108613	0.0463724	2.34219	0.0191709	0.0504711
CLCN6	ENSG00000011021	protein_coding	1576.26	-0.168342	0.0468598	-3.59246	0.000327576	0.00175626
MRC2	ENSG00000011028	protein_coding	3503.69	0.495707	0.10008	4.95311	7.30385e-07	9.86307e-06
NME1-NME2	ENSG00000011052	protein_coding	29.4446	0.287712	0.0788074	3.65083	0.000261398	0.0014507
SLC6A7	ENSG00000011083	protein_coding	5.336	0.61752	0.147068	4.19886	2.68262e-05	0.000214027
TSPAN9	ENSG00000011105	protein_coding	11202.7	-0.0840589	0.0493274	-1.7041	0.0883622	0.16917
BTBD7	ENSG00000011114	protein_coding	2962.27	-0.181374	0.0422387	-4.29402	1.75464e-05	0.000149845
APBA3	ENSG00000011132	protein_coding	1010.35	0.0847509	0.0407814	2.07818	0.0376931	0.086777
MKS1	ENSG00000011143	protein_coding	815.927	0.0399386	0.0361085	1.10607	0.268696	0.395409
ABHD5	ENSG00000011198	protein_coding	566.933	-0.0268114	0.0459712	-0.58322	0.559745	0.674257
ANOS1	ENSG00000011201	protein_coding	577.063	0.141678	0.0843544	1.67955	0.0930443	0.176202
AKAP8L	ENSG00000011243	protein_coding	2099.36	0.154912	0.0503868	3.07446	0.00210882	0.00826162
MBTD1	ENSG00000011258	protein_coding	1302.97	-0.14168	0.0423281	-3.34718	0.000816383	0.00377502
UTP18	ENSG00000011260	protein_coding	1545.8	-0.0143917	0.0353054	-0.407634	0.683543	0.777074
RNF216	ENSG00000011275	protein_coding	3053.11	0.0460181	0.0278242	1.65389	0.0981505	0.183729
TTC19	ENSG00000011295	protein_coding	2728.92	-0.123979	0.0315445	-3.93028	8.48461e-05	0.000568327
PTBP1	ENSG00000011304	protein_coding	12339.2	0.0518078	0.0265931	1.94817	0.0513949	0.110962
DPF1	ENSG00000011332	protein_coding	16.1465	0.425169	0.108286	3.92635	8.62459e-05	0.000576754
SYT7	ENSG00000011347	protein_coding	134.6	0.268708	0.144503	1.85954	0.0629505	0.130309
LARS2	ENSG00000011376	protein_coding	1006.91	-0.269943	0.0663657	-4.06751	4.75189e-05	0.000346606
PIK3C2A	ENSG00000011405	protein_coding	5109.1	-0.253881	0.0532342	-4.76913	1.85024e-06	2.21011e-05
PLAUR	ENSG00000011422	protein_coding	1403.26	0.557322	0.0969933	5.74598	9.13877e-09	2.17164e-07
ANLN	ENSG00000011426	protein_coding	724.854	0.541976	0.106832	5.07317	3.91248e-07	5.79718e-06
WIZ	ENSG00000011451	protein_coding	2785.35	0.0567399	0.035814	1.58429	0.113127	0.204951
RABGAP1	ENSG00000011454	protein_coding	3485.58	-0.220205	0.0360588	-6.10683	1.0163e-09	3.04467e-08
DCN	ENSG00000011465	protein_coding	4767.41	1.0497	0.170473	6.1576	7.38555e-10	2.30209e-08
QPCTL	ENSG00000011478	protein_coding	702.884	0.216998	0.0594014	3.65308	0.000259117	0.00144091
PPP5C	ENSG00000011485	protein_coding	2962.48	-0.0376688	0.0290274	-1.2977	0.194391	0.309236
CEP68	ENSG00000011523	protein_coding	2377.56	-0.23466	0.048537	-4.83466	1.33372e-06	1.66057e-05
MAP4K3	ENSG00000011566	protein_coding	1965.81	-0.125603	0.0495125	-2.5368	0.0111871	0.0326227
ZBTB32	ENSG00000011590	protein_coding	41.5827	0.386448	0.0947276	4.07957	4.51199e-05	0.000331815
TYROBP	ENSG00000011600	protein_coding	5055.62	0.414698	0.0805004	5.1515	2.58415e-07	4.06141e-06
TMEM159	ENSG00000011638	protein_coding	3142.53	-0.116576	0.056541	-2.06179	0.0392281	0.089588
GABRA3	ENSG00000011677	protein_coding	5.61262	0.232762	0.187774	1.23959	0.215128	0.334369
BRCA1	ENSG00000012048	protein_coding	429.178	0.0777701	0.0576561	1.34886	0.177382	0.288533
ERCC1	ENSG00000012061	protein_coding	2948.88	0.063199	0.039135	1.6149	0.106333	0.195342
CD22	ENSG00000012124	protein_coding	287.396	0.406794	0.106001	3.83762	0.00012423	0.000781212
SEMA3B	ENSG00000012171	protein_coding	1583.14	0.560499	0.119022	4.70921	2.48678e-06	2.83773e-05
MBTPS2	ENSG00000012174	protein_coding	1911.7	-0.0136522	0.0522524	-0.261274	0.793882	0.859137
PRICKLE3	ENSG00000012211	protein_coding	451.34	0.173316	0.0473193	3.66269	0.00024958	0.00139484
LTF	ENSG00000012223	protein_coding	2265.79	-0.0831957	0.19483	-0.427016	0.669367	0.765476
EXTL3	ENSG00000012232	protein_coding	2894.05	-0.0794483	0.0445007	-1.78533	0.0742084	0.147881
NR1H4	ENSG00000012504	protein_coding	2652.01	0.0888692	0.0921471	0.964427	0.334832	0.465052
ELOVL5	ENSG00000012660	protein_coding	5242.81	0.128463	0.0444731	2.88855	0.00387022	0.013616
ALOX5	ENSG00000012779	protein_coding	2677.52	0.451964	0.0999422	4.52225	6.11855e-06	6.10735e-05
KDM5D	ENSG00000012817	protein_coding	1268.18	0.0852378	0.236027	0.361136	0.717998	0.804177
CALCOCO1	ENSG00000012822	protein_coding	5899.26	-0.120043	0.0353932	-3.3917	0.000694594	0.00330357
UBR7	ENSG00000012963	protein_coding	2990.19	-0.128143	0.0352679	-3.63342	0.000279688	0.00153543
MAP4K5	ENSG00000012983	protein_coding	2282.06	-0.0566466	0.0436032	-1.29914	0.193896	0.308624
EHD3	ENSG00000013016	protein_coding	1961.77	-0.0800011	0.0690461	-1.15866	0.246594	0.370397
PSMC4	ENSG00000013275	protein_coding	4008.88	0.078599	0.0404428	1.94346	0.0519608	0.111892
MAN2B2	ENSG00000013288	protein_coding	3762.24	0.0951549	0.0392051	2.4271	0.0152199	0.0418951
SLC7A14	ENSG00000013293	protein_coding	4.35771	0.928431	0.198469	4.67796	2.89742e-06	3.23287e-05
CLDN11	ENSG00000013297	protein_coding	138.993	0.814854	0.121748	6.69297	2.18686e-11	9.80424e-10
SLC25A39	ENSG00000013306	protein_coding	6405.31	0.127329	0.0658785	1.93279	0.0532621	0.114112
MVP	ENSG00000013364	protein_coding	20266.7	-0.0654896	0.0496034	-1.32027	0.186747	0.300005
NUB1	ENSG00000013374	protein_coding	4820.83	0.0958179	0.0337671	2.83761	0.00454524	0.0155561
PGM3	ENSG00000013375	protein_coding	2260.59	0.005488	0.0383119	0.143245	0.886096	0.924031
RWDD2A	ENSG00000013392	protein_coding	622.755	-0.0273725	0.0404572	-0.676578	0.498674	0.621195
CLK1	ENSG00000013441	protein_coding	5479.37	0.0110934	0.0713233	0.155537	0.876398	0.917384
POLR3B	ENSG00000013503	protein_coding	550.618	-0.108536	0.0490282	-2.21374	0.0268466	0.0661843
ANGEL1	ENSG00000013523	protein_coding	1444.74	-0.139122	0.0452598	-3.07386	0.00211306	0.00827561
RNF14	ENSG00000013561	protein_coding	4619.84	-0.140357	0.0490871	-2.85934	0.00424519	0.0146971
DNASE1L1	ENSG00000013563	protein_coding	1662.68	0.00889335	0.035947	0.247402	0.804597	0.866725
DDX11	ENSG00000013573	protein_coding	1040.03	0.34058	0.0736437	4.6247	3.7514e-06	4.02496e-05
HEBP1	ENSG00000013583	protein_coding	2748.32	0.0608569	0.0435577	1.39716	0.162366	0.270125
GPRC5A	ENSG00000013588	protein_coding	1141.06	0.63662	0.173472	3.66987	0.00024267	0.0013625
MAMLD1	ENSG00000013619	protein_coding	417.459	0.095744	0.061964	1.54516	0.122308	0.217832
CD6	ENSG00000013725	protein_coding	668.794	0.606656	0.0876014	6.92519	4.35381e-12	2.21144e-10
TACC3	ENSG00000013810	protein_coding	1078.86	0.443959	0.0651744	6.81185	9.63491e-12	4.63077e-10
UFL1	ENSG00000014123	protein_coding	3184.71	-0.096628	0.044271	-2.18265	0.0290617	0.0706209
POLA2	ENSG00000014138	protein_coding	695.997	0.18595	0.0379315	4.90225	9.47452e-07	1.2372e-05
ZC3H3	ENSG00000014164	protein_coding	1414.35	0.183858	0.0521293	3.52696	0.000420366	0.00216444
CAPN1	ENSG00000014216	protein_coding	9167.02	0.0653659	0.0398939	1.63849	0.101318	0.188493
ACP3	ENSG00000014257	protein_coding	65.0306	0.273328	0.11973	2.28287	0.0224382	0.0573672
MDH1	ENSG00000014641	protein_coding	7539.84	-0.0597545	0.0516755	-1.15634	0.247542	0.371396
SLC30A9	ENSG00000014824	protein_coding	4982.91	-0.250099	0.055123	-4.53711	5.70315e-06	5.74945e-05
MTMR11	ENSG00000014914	protein_coding	3337.94	-0.179723	0.0783797	-2.29298	0.021849	0.0561624
COX15	ENSG00000014919	protein_coding	3181.23	-0.124586	0.0354676	-3.51266	0.00044364	0.00226523
CCDC88C	ENSG00000015133	protein_coding	1308.76	0.130045	0.0642476	2.02412	0.0429577	0.0964229
YAF2	ENSG00000015153	protein_coding	1210.57	0.0241499	0.0534589	0.451746	0.651452	0.751196
ZMYND11	ENSG00000015171	protein_coding	5002.51	-0.11474	0.03877	-2.9595	0.00308142	0.0112564
WAS	ENSG00000015285	protein_coding	1094.88	0.480959	0.0776997	6.18997	6.01753e-10	1.91439e-08
DPEP1	ENSG00000015413	protein_coding	675.582	-0.529837	0.181368	-2.92133	0.00348541	0.0124872
BID	ENSG00000015475	protein_coding	1516.37	0.221295	0.0449534	4.92276	8.53311e-07	1.12944e-05
MATR3	ENSG00000015479	protein_coding	472.355	-0.329812	0.0779711	-4.22993	2.33769e-05	0.000190432
NPC1L1	ENSG00000015520	protein_coding	137.523	0.628087	0.208506	3.01232	0.00259263	0.00979838
XYLT2	ENSG00000015532	protein_coding	2676.26	0.130633	0.0440324	2.96674	0.00300972	0.0110478
RGPD5	ENSG00000015568	protein_coding	1.00221	-0.0126218	0.151311	-0.0834164	0.93352	0.956306
STMN4	ENSG00000015592	protein_coding	3.94708	0.0237892	0.134377	0.177034	0.859482	0.905381
NUDCD3	ENSG00000015676	protein_coding	6696.62	-0.00823582	0.0299144	-0.275313	0.783076	0.851815
ISL1	ENSG00000016082	protein_coding	1.71256	1.49723	0.308922	4.84663	1.25579e-06	1.57716e-05
CHDH	ENSG00000016391	protein_coding	2984.38	-0.288026	0.087468	-3.29292	0.000991512	0.00442169
IL20RA	ENSG00000016402	protein_coding	23.2736	0.521471	0.205373	2.53914	0.0111125	0.032439
CLCA1	ENSG00000016490	protein_coding	0.665925	1.13887	0.342303	3.32708	0.000877605	0.00400396
CLCA4	ENSG00000016602	protein_coding	1.16442	0.309434	0.194801	1.58846	0.112182	0.203659
GLT8D1	ENSG00000016864	protein_coding	2071.87	0.0762818	0.0347506	2.19512	0.0281547	0.0688248
ATP2C1	ENSG00000017260	protein_coding	6907.54	-0.0944208	0.042151	-2.24006	0.025087	0.0627218
IGF1	ENSG00000017427	protein_coding	107.368	0.10484	0.121912	0.859961	0.389811	0.520236
SLC38A5	ENSG00000017483	protein_coding	788.453	1.13011	0.18537	6.09651	1.08412e-09	3.23268e-08
RALBP1	ENSG00000017797	protein_coding	4027.05	-0.104788	0.0389725	-2.68877	0.00717157	0.0226659
RUFY3	ENSG00000018189	protein_coding	2895.22	0.0485773	0.0671104	0.723841	0.469163	0.594811
CNTN1	ENSG00000018236	protein_coding	178.875	0.671493	0.206485	3.25202	0.00114588	0.00499256
SLC11A1	ENSG00000018280	protein_coding	792.988	0.424023	0.100077	4.23697	2.26559e-05	0.000185404
WWTR1	ENSG00000018408	protein_coding	14245.8	-0.116997	0.0539809	-2.16737	0.0302067	0.0728764
AGPS	ENSG00000018510	protein_coding	4598.18	-0.110116	0.0495321	-2.22312	0.0262074	0.0649489
ZNF806	ENSG00000018607	transcribed_unprocessed_pseudogene	0.599619	0.47327	0.250705	1.88775	0.0590591	0.123954
CXorf56	ENSG00000018610	protein_coding	1095.77	-0.121191	0.0305803	-3.96304	7.40005e-05	0.000505916
ATP1A2	ENSG00000018625	protein_coding	421.553	-0.0714532	0.121063	-0.590214	0.555047	0.670165
TTC27	ENSG00000018699	protein_coding	1181.89	-0.0217974	0.0322812	-0.675235	0.499527	0.621988
ZNF582	ENSG00000018869	protein_coding	136.119	-0.147373	0.0678988	-2.17048	0.0299706	0.0724045
VSIG2	ENSG00000019102	protein_coding	143.48	-0.321829	0.135205	-2.38031	0.017298	0.0464097
PHLDB1	ENSG00000019144	protein_coding	5253.29	0.0630977	0.0531195	1.18784	0.234895	0.35678
MARCO	ENSG00000019169	protein_coding	313.773	1.03491	0.162538	6.36719	1.92521e-10	6.87875e-09
CYP24A1	ENSG00000019186	protein_coding	500.228	0.528539	0.219437	2.40861	0.0160134	0.0436096
PRDM11	ENSG00000019485	protein_coding	773.589	-0.101125	0.0448113	-2.25668	0.0240282	0.0606083
SYT13	ENSG00000019505	protein_coding	4791.83	0.186417	0.162026	1.15054	0.249922	0.374038
SNAI2	ENSG00000019549	protein_coding	722.693	0.324215	0.0891473	3.63685	0.00027599	0.00151755
CD74	ENSG00000019582	protein_coding	257857	0.247772	0.0786507	3.15028	0.00163115	0.0066845
HGF	ENSG00000019991	protein_coding	1371.22	0.515149	0.124648	4.13284	3.58311e-05	0.00027354
ZRANB1	ENSG00000019995	protein_coding	925.108	-0.187426	0.0478933	-3.9134	9.1006e-05	0.000603708
NCDN	ENSG00000020129	protein_coding	1696.47	0.0374577	0.0416236	0.899916	0.368165	0.499325
ADGRA2	ENSG00000020181	protein_coding	4226.82	-0.0348673	0.0814615	-0.428022	0.668635	0.764776
CCT8L1P	ENSG00000020219	processed_pseudogene	1.15147	0.387425	0.210106	1.84395	0.0651906	0.133824
ZFP64	ENSG00000020256	protein_coding	912.901	-0.0329755	0.0372925	-0.884238	0.376568	0.507717
MNAT1	ENSG00000020426	protein_coding	646.091	-0.191799	0.0427056	-4.49119	7.08268e-06	6.91743e-05
SAMD4A	ENSG00000020577	protein_coding	2033.12	-0.165294	0.0614344	-2.69058	0.0071328	0.0225603
RUNX3	ENSG00000020633	protein_coding	1511.2	0.294368	0.0857152	3.43425	0.000594189	0.00289725
MRE11	ENSG00000020922	protein_coding	1370.24	-0.0397007	0.0325519	-1.21961	0.222612	0.343063
PLEKHB1	ENSG00000021300	protein_coding	380.628	0.286766	0.126811	2.26137	0.0237366	0.060034
SERPINB1	ENSG00000021355	protein_coding	5481.98	0.057223	0.0400879	1.42744	0.153454	0.258707
CYP3A43	ENSG00000021461	protein_coding	10.452	0.0952944	0.132872	0.71719	0.473257	0.598558
SLC7A9	ENSG00000021488	protein_coding	972.091	-0.361073	0.121757	-2.96553	0.00302161	0.0110815
SPAST	ENSG00000021574	protein_coding	1155.27	0.128518	0.0420135	3.05896	0.00222105	0.00862599
NRXN3	ENSG00000021645	protein_coding	749.388	-0.0572028	0.119169	-0.480014	0.631218	0.734993
OSBPL5	ENSG00000021762	protein_coding	1625.64	0.0930334	0.0520949	1.78584	0.0741246	0.147774
AQR	ENSG00000021776	protein_coding	3129.37	-0.166775	0.0344906	-4.83539	1.32887e-06	1.65592e-05
CPS1	ENSG00000021826	protein_coding	302.452	0.077312	0.141516	0.546314	0.58485	0.69659
C8B	ENSG00000021852	protein_coding	2.33355	1.88003	0.351724	5.34518	9.03288e-08	1.6241e-06
FHL1	ENSG00000022267	protein_coding	19994.8	0.107781	0.114044	0.945088	0.344614	0.475022
RTF2	ENSG00000022277	protein_coding	5927.86	-0.0201402	0.0261166	-0.771166	0.440608	0.568838
GABRA1	ENSG00000022355	protein_coding	0.841982	0.468488	0.278031	1.68502	0.091984	0.174623
NLRP2	ENSG00000022556	protein_coding	145.035	0.288848	0.158632	1.82088	0.0686256	0.139239
SLC45A4	ENSG00000022567	protein_coding	2186.97	-0.273579	0.0626772	-4.36489	1.27184e-05	0.00011404
RNF10	ENSG00000022840	protein_coding	8934.84	0.0832671	0.0300193	2.77379	0.00554078	0.0183128
ZNF839	ENSG00000022976	protein_coding	364.656	-0.177521	0.0479036	-3.70579	0.000210729	0.00121178
ZDHHC6	ENSG00000023041	protein_coding	2437.4	-0.0953237	0.0285299	-3.34119	0.00083421	0.00383954
GRAMD1B	ENSG00000023171	protein_coding	774.667	0.31231	0.0946673	3.29903	0.000970188	0.0043435
RNH1	ENSG00000023191	protein_coding	8290.13	-0.0299336	0.0366138	-0.817549	0.413615	0.543678
NDUFS1	ENSG00000023228	protein_coding	6322.2	-0.276423	0.0540823	-5.11115	3.20196e-07	4.8947e-06
RB1CC1	ENSG00000023287	protein_coding	3452.58	-0.080095	0.0433679	-1.84687	0.0647654	0.133184
ERP44	ENSG00000023318	protein_coding	4381.68	-0.0270466	0.0352025	-0.768316	0.442299	0.570362
ALAS1	ENSG00000023330	protein_coding	2073.29	-0.104005	0.0636827	-1.63317	0.102433	0.190006
BIRC3	ENSG00000023445	protein_coding	10984.1	0.52655	0.0978904	5.37897	7.49127e-08	1.37626e-06
AKAP11	ENSG00000023516	protein_coding	4326.29	-0.13594	0.0513385	-2.64792	0.00809894	0.0250056
GLRX2	ENSG00000023572	protein_coding	301.468	0.193176	0.0549175	3.51757	0.000435523	0.00223092
SNAPC1	ENSG00000023608	protein_coding	682.358	-0.0424879	0.0492424	-0.862833	0.388229	0.518714
DERA	ENSG00000023697	protein_coding	3931.88	0.0953887	0.0595367	1.60218	0.109115	0.199388
STRAP	ENSG00000023734	protein_coding	5675.1	0.000108775	0.044814	0.00242725	0.998063	0.998916
ABCC2	ENSG00000023839	protein_coding	2152.25	0.078458	0.122427	0.640854	0.521617	0.641587
DEF6	ENSG00000023892	protein_coding	836.095	0.528098	0.0788766	6.69524	2.15318e-11	9.66292e-10
PLEKHO1	ENSG00000023902	protein_coding	3140.71	0.377554	0.0695419	5.42915	5.66219e-08	1.07286e-06
GCLM	ENSG00000023909	protein_coding	1979.17	-0.0146155	0.0597703	-0.244529	0.806821	0.868347
UBR2	ENSG00000024048	protein_coding	3648.32	-0.155601	0.0345999	-4.49715	6.88693e-06	6.76405e-05
EHD2	ENSG00000024422	protein_coding	20326.5	0.0590904	0.0716873	0.824279	0.409781	0.540131
DEPDC1	ENSG00000024526	protein_coding	164.073	0.455082	0.101739	4.47304	7.71137e-06	7.43813e-05
CCDC28A	ENSG00000024862	protein_coding	1912.07	-0.147623	0.0412035	-3.58277	0.000339973	0.00180906
RRAGD	ENSG00000025039	protein_coding	4286.83	-0.444673	0.0849548	-5.23423	1.65676e-07	2.77044e-06
HSF2	ENSG00000025156	protein_coding	552.154	0.0309663	0.0360797	0.858275	0.390741	0.521088
PHF20	ENSG00000025293	protein_coding	2560.33	0.0700096	0.0325079	2.15362	0.0312701	0.0749081
HSD17B6	ENSG00000025423	protein_coding	53.8805	0.98881	0.123396	8.01328	1.11691e-15	1.05102e-13
NR1H3	ENSG00000025434	protein_coding	2280.58	0.0726675	0.052885	1.37407	0.169421	0.278893
TYMP	ENSG00000025708	protein_coding	6356.29	0.528883	0.0808642	6.54038	6.13624e-11	2.48263e-09
NCAPH2	ENSG00000025770	protein_coding	2442.65	3.3389e-05	0.0441365	0.000756494	0.999396	0.999575
TOMM34	ENSG00000025772	protein_coding	1890.69	0.0528943	0.0437332	1.20948	0.22648	0.347136
SEC63	ENSG00000025796	protein_coding	5465.63	-0.0320878	0.0367833	-0.872346	0.38302	0.513843
KPNA6	ENSG00000025800	protein_coding	4419.73	-0.0432387	0.0304168	-1.42154	0.15516	0.260962
VIM	ENSG00000026025	protein_coding	182561	0.137754	0.0641139	2.14859	0.0316669	0.075652
RTEL1-TNFRSF6B	ENSG00000026036	protein_coding	216.287	0.236276	0.103156	2.29047	0.021994	0.0564603
FAS	ENSG00000026103	protein_coding	2101.82	0.107257	0.0570368	1.88048	0.0600422	0.12558
RNASET2	ENSG00000026297	protein_coding	15011.9	0.255014	0.111011	2.2972	0.0216076	0.0556668
CD44	ENSG00000026508	protein_coding	11214.8	0.824099	0.0951557	8.66054	4.69552e-18	6.24645e-16
KCNG1	ENSG00000026559	protein_coding	47.4418	0.524806	0.172904	3.03524	0.00240343	0.00919371
AGPAT4	ENSG00000026652	protein_coding	677.559	0.0165114	0.0570798	0.289268	0.772376	0.843873
SLAMF7	ENSG00000026751	protein_coding	1282.35	0.883088	0.111647	7.90961	2.5819e-15	2.30812e-13
BTN3A1	ENSG00000026950	protein_coding	4874.12	0.0818293	0.0642495	1.27362	0.202799	0.319562
MIPEP	ENSG00000027001	protein_coding	1371.78	-0.15877	0.0535827	-2.96308	0.00304579	0.0111502
PRKCH	ENSG00000027075	protein_coding	2995.18	-0.127685	0.0607904	-2.10042	0.035692	0.0831091
INSRR	ENSG00000027644	protein_coding	22.6102	0.787966	0.1919	4.10612	4.0236e-05	0.000300797
IFNGR1	ENSG00000027697	protein_coding	6032.86	0.0974588	0.0436143	2.23456	0.0254462	0.0634427
B4GALT7	ENSG00000027847	protein_coding	2149.07	0.170513	0.064359	2.64941	0.00806325	0.0249195
SH2D2A	ENSG00000027869	protein_coding	373.143	0.793904	0.105487	7.52605	5.22974e-14	3.83841e-12
VRK2	ENSG00000028116	protein_coding	830.778	0.113983	0.041195	2.76692	0.00565883	0.0186409
TNFRSF1B	ENSG00000028137	protein_coding	4751.57	0.26227	0.0604627	4.33772	1.43968e-05	0.000126401
VEZT	ENSG00000028203	protein_coding	3515.99	0.137123	0.0334358	4.10107	4.11243e-05	0.000306516
POU2F2	ENSG00000028277	protein_coding	722.76	0.738304	0.0861112	8.57384	1.00086e-17	1.27819e-15
BRD9	ENSG00000028310	protein_coding	1838.84	0.10446	0.0348924	2.99378	0.00275548	0.0102989
SNX1	ENSG00000028528	protein_coding	6713.95	-0.0921065	0.0211853	-4.34766	1.376e-05	0.000121623
TBPL1	ENSG00000028839	protein_coding	618.806	0.0481669	0.0419827	1.1473	0.251257	0.37557
ARNTL2	ENSG00000029153	protein_coding	449.496	0.533167	0.0838378	6.35951	2.02405e-10	7.19164e-09
BCLAF1	ENSG00000029363	protein_coding	5686.76	-0.0552266	0.0336375	-1.64182	0.100628	0.187451
SLC39A9	ENSG00000029364	protein_coding	5425.8	-0.225433	0.0411159	-5.48287	4.18474e-08	8.24006e-07
ANK1	ENSG00000029534	protein_coding	707.055	-0.357349	0.135293	-2.6413	0.00825885	0.0254168
IBSP	ENSG00000029559	protein_coding	74.6644	1.61942	0.208216	7.7776	7.39154e-15	6.21029e-13
TFB1M	ENSG00000029639	protein_coding	460.582	0.038734	0.0364679	1.06214	0.288172	0.416717
RABEP1	ENSG00000029725	protein_coding	3307.85	-0.0527168	0.0330637	-1.5944	0.110846	0.201768
HMGB3	ENSG00000029993	protein_coding	854.83	0.193468	0.0905866	2.13573	0.0327017	0.0775109
NUP160	ENSG00000030066	protein_coding	3377.73	-0.149147	0.0390111	-3.8232	0.000131729	0.000819946
BAK1	ENSG00000030110	protein_coding	1231.97	0.241078	0.0482536	4.99607	5.85104e-07	8.17025e-06
MUSK	ENSG00000030304	protein_coding	3.05372	0.826101	0.165714	4.98509	6.19335e-07	8.57591e-06
IKZF2	ENSG00000030419	protein_coding	620.162	0.117432	0.0759803	1.54556	0.12221	0.217701
GRN	ENSG00000030582	protein_coding	21818.7	0.0688699	0.0545129	1.26337	0.206457	0.324004
FAM13B	ENSG00000031003	protein_coding	2150.41	-0.227497	0.0465017	-4.89222	9.97057e-07	1.29066e-05
ARHGAP31	ENSG00000031081	protein_coding	3901.27	-0.206619	0.0568514	-3.63437	0.000278656	0.00153052
CENPQ	ENSG00000031691	protein_coding	267.241	-0.000906712	0.0541748	-0.0167368	0.986647	0.991739
SARS1	ENSG00000031698	protein_coding	7972.06	0.00146515	0.032963	0.0444485	0.964547	0.976917
RANBP3	ENSG00000031823	protein_coding	2766.35	0.0608919	0.0279234	2.18068	0.0292072	0.0709128
ARID4A	ENSG00000032219	protein_coding	1774.21	-0.22878	0.0463459	-4.93635	7.95973e-07	1.06618e-05
EIPR1	ENSG00000032389	protein_coding	1290.8	0.0537458	0.0433226	1.24059	0.214756	0.333965
PNPLA6	ENSG00000032444	protein_coding	3356.54	0.114451	0.0385433	2.96941	0.00298368	0.0109747
IFT88	ENSG00000032742	protein_coding	1413.75	-0.199674	0.0458239	-4.35743	1.31599e-05	0.000117293
ALG1	ENSG00000033011	protein_coding	1166.65	-0.00628497	0.0423022	-0.148573	0.88189	0.921106
ZCCHC8	ENSG00000033030	protein_coding	1762.75	0.0136765	0.029281	0.467078	0.640444	0.742371
ABCF2	ENSG00000033050	protein_coding	2952.17	0.0692621	0.0379347	1.82583	0.0678766	0.138001
CHPF2	ENSG00000033100	protein_coding	3524.59	0.233688	0.0425405	5.49332	3.94442e-08	7.80123e-07
LRRC7	ENSG00000033122	protein_coding	203.392	-0.196567	0.120182	-1.63557	0.101929	0.18932
FUT8	ENSG00000033170	protein_coding	1421.43	0.124799	0.0632325	1.97366	0.0484209	0.105902
UBA6	ENSG00000033178	protein_coding	2667.64	0.145642	0.0498313	2.92271	0.00347004	0.0124445
GAB2	ENSG00000033327	protein_coding	2393.18	-0.178373	0.0528916	-3.37243	0.00074509	0.00350237
ATP6V0A1	ENSG00000033627	protein_coding	5950.89	-0.102346	0.0477128	-2.14505	0.0319486	0.0761662
PIAS1	ENSG00000033800	protein_coding	2553.92	-0.120533	0.038037	-3.16883	0.00153053	0.00635088
SLC4A7	ENSG00000033867	protein_coding	2553.25	0.161643	0.089985	1.79633	0.0724423	0.145203
APBA2	ENSG00000034053	protein_coding	220.849	0.752535	0.121234	6.20732	5.38967e-10	1.7319e-08
MAP2K3	ENSG00000034152	protein_coding	3377.66	-0.00817097	0.0565804	-0.144413	0.885174	0.923329
EFCAB1	ENSG00000034239	protein_coding	10.6119	0.0134991	0.109797	0.122947	0.902149	0.934687
TMSB10	ENSG00000034510	protein_coding	74960.5	0.271055	0.0744975	3.63844	0.000274292	0.00150967
ASTE1	ENSG00000034533	protein_coding	475.991	-0.0253889	0.0277015	-0.916519	0.359395	0.490229
RNF19A	ENSG00000034677	protein_coding	5065.49	0.0137253	0.0448762	0.305849	0.75972	0.83443
PEX3	ENSG00000034693	protein_coding	967.666	-0.127558	0.0522951	-2.4392	0.0147198	0.0407978
GABARAPL2	ENSG00000034713	protein_coding	4712.73	-0.0418969	0.0379844	-1.103	0.270025	0.39683
MYOC	ENSG00000034971	protein_coding	133.685	-0.800957	0.141506	-5.66025	1.51156e-08	3.35637e-07
SH3YL1	ENSG00000035115	protein_coding	3755.2	-0.270447	0.0655836	-4.12369	3.72846e-05	0.000282706
FAM136A	ENSG00000035141	protein_coding	1839.32	0.168906	0.0362776	4.65592	3.22534e-06	3.52743e-05
VCL	ENSG00000035403	protein_coding	9247.99	0.028563	0.0535385	0.533504	0.593685	0.704223
DEPDC1B	ENSG00000035499	protein_coding	119.363	0.330393	0.0928637	3.55782	0.00037394	0.00196432
DAPK2	ENSG00000035664	protein_coding	463.186	0.119358	0.114553	1.04195	0.297435	0.426775
NSMAF	ENSG00000035681	protein_coding	1831.99	0.124938	0.0351457	3.55487	0.000378172	0.00198196
ADSS2	ENSG00000035687	protein_coding	2421.88	-0.000927655	0.0394217	-0.0235316	0.981226	0.988146
STAP1	ENSG00000035720	protein_coding	110.75	-1.1414	0.185295	-6.15989	7.27938e-10	2.27693e-08
TIMP2	ENSG00000035862	protein_coding	16386.1	0.22361	0.0682328	3.27716	0.00104858	0.00463276
RFC1	ENSG00000035928	protein_coding	3462.9	-0.147192	0.0394261	-3.73336	0.000188946	0.00110877
TBC1D23	ENSG00000036054	protein_coding	2132.03	-0.0204032	0.0435477	-0.468526	0.639409	0.741382
CUL3	ENSG00000036257	protein_coding	3424.72	-0.0996255	0.0378386	-2.6329	0.00846584	0.0259396
MYOM2	ENSG00000036448	protein_coding	501.503	0.0235313	0.0789495	0.298055	0.765661	0.838997
OTC	ENSG00000036473	protein_coding	3.37087	-0.779196	0.222431	-3.50309	0.000459892	0.00233408
CYP46A1	ENSG00000036530	protein_coding	149.977	0.0138369	0.0870867	0.158887	0.873758	0.915436
ZZZ3	ENSG00000036549	protein_coding	2246.14	-0.0778673	0.0346636	-2.24637	0.0246801	0.061881
SLC18A1	ENSG00000036565	protein_coding	6.57702	0.532877	0.12616	4.22381	2.40209e-05	0.000194787
USP2	ENSG00000036672	protein_coding	1549.39	-0.690739	0.120036	-5.75445	8.69255e-09	2.07111e-07
CASR	ENSG00000036828	protein_coding	136.733	-0.506139	0.197551	-2.56207	0.0104051	0.0307313
TUBG2	ENSG00000037042	protein_coding	1188.75	0.0601432	0.0503765	1.19387	0.232527	0.354098
RPL26L1	ENSG00000037241	protein_coding	971.124	0.039994	0.0500183	0.799588	0.42395	0.553389
FLT4	ENSG00000037280	protein_coding	4870.67	-0.344642	0.0791553	-4.354	1.33675e-05	0.000118882
NSUN2	ENSG00000037474	protein_coding	3170	0.0345922	0.0307002	1.12677	0.259838	0.385381
FBXO42	ENSG00000037637	protein_coding	1813.9	-0.00745958	0.0258341	-0.288749	0.772773	0.844183
MFAP3	ENSG00000037749	protein_coding	1702.71	-0.192639	0.0694896	-2.7722	0.00556785	0.0183886
MRI1	ENSG00000037757	protein_coding	1503.66	-0.0113445	0.0529337	-0.214315	0.830301	0.884776
METTL1	ENSG00000037897	protein_coding	1085.06	0.103563	0.05593	1.85166	0.0640746	0.132122
HOXC8	ENSG00000037965	protein_coding	320.569	0.2094	0.0858041	2.44044	0.0146693	0.0406789
AGA	ENSG00000038002	protein_coding	1394.14	-0.0325663	0.0423721	-0.768578	0.442144	0.570244
PI4K2B	ENSG00000038210	protein_coding	815.904	0.00919568	0.043504	0.211375	0.832594	0.886382
BOD1L1	ENSG00000038219	protein_coding	3487.08	-0.184666	0.0463731	-3.98218	6.82851e-05	0.000472844
MAT2B	ENSG00000038274	protein_coding	6808.95	-0.148763	0.0430044	-3.45924	0.000541692	0.00267868
TLL1	ENSG00000038295	protein_coding	1043.53	-0.343241	0.105103	-3.26577	0.00109167	0.00479139
EDC4	ENSG00000038358	protein_coding	1950.07	0.0298695	0.0376376	0.793608	0.427424	0.556696
TRIO	ENSG00000038382	protein_coding	5249.04	0.0563319	0.052735	1.06821	0.285427	0.413631
VCAN	ENSG00000038427	protein_coding	21415	0.477815	0.117114	4.07991	4.50527e-05	0.000331429
CLEC16A	ENSG00000038532	protein_coding	1775.37	0.0348609	0.0488569	0.713531	0.475517	0.600686
MSR1	ENSG00000038945	protein_coding	3728.54	0.361693	0.0920702	3.92844	8.54973e-05	0.000572508
CDH1	ENSG00000039068	protein_coding	6760.36	-0.353259	0.0996947	-3.54341	0.000394988	0.00205484
MTREX	ENSG00000039123	protein_coding	3826.6	-0.17033	0.03899	-4.36856	1.25068e-05	0.000112413
DNAH5	ENSG00000039139	protein_coding	515.559	0.0890275	0.109788	0.810907	0.417419	0.547326
ZFYVE16	ENSG00000039319	protein_coding	2972.26	-0.101466	0.0436893	-2.32244	0.0202094	0.052681
RIPOR1	ENSG00000039523	protein_coding	6490.82	0.00113802	0.0382387	0.029761	0.976258	0.984652
C6	ENSG00000039537	protein_coding	700.491	-0.157919	0.173228	-0.911625	0.361966	0.492921
RAI14	ENSG00000039560	protein_coding	4381.95	-0.0256965	0.0480028	-0.535312	0.592434	0.703101
SOX30	ENSG00000039600	protein_coding	15.001	0.043957	0.108853	0.40382	0.686345	0.779133
PNKP	ENSG00000039650	protein_coding	1498.71	0.175537	0.0547966	3.20342	0.00135806	0.00574184
BEST2	ENSG00000039987	protein_coding	2.28422	0.586586	0.191282	3.06661	0.00216502	0.00844655
PHLPP2	ENSG00000040199	protein_coding	840.497	-0.00424885	0.0528981	-0.0803213	0.935982	0.958037
SPDL1	ENSG00000040275	protein_coding	544.324	0.0742055	0.0486025	1.52678	0.126815	0.223789
STAU2	ENSG00000040341	protein_coding	2354.59	-0.0824058	0.0427787	-1.92633	0.0540634	0.115463
SLC66A1	ENSG00000040487	protein_coding	828.187	0.191319	0.0563712	3.39392	0.000688995	0.00328183
CTNS	ENSG00000040531	protein_coding	1210.74	0.0338385	0.0344589	0.981995	0.326102	0.456488
RTN4R	ENSG00000040608	protein_coding	191.332	0.520232	0.0904746	5.75004	8.92229e-09	2.12358e-07
PHF23	ENSG00000040633	protein_coding	1920.65	0.0367301	0.0360948	1.0176	0.308868	0.438822
CDH10	ENSG00000040731	protein_coding	4.91753	0.890458	0.207246	4.29663	1.73418e-05	0.000148487
INPP4A	ENSG00000040933	protein_coding	1730.54	-0.0746932	0.0460377	-1.62244	0.10471	0.193158
RAB27B	ENSG00000041353	protein_coding	328.011	0.436612	0.143564	3.04123	0.00235613	0.00905505
PSMA4	ENSG00000041357	protein_coding	4988.74	0.13594	0.0366534	3.70878	0.000208258	0.00120012
MYO16	ENSG00000041515	protein_coding	22.2707	-0.430888	0.141554	-3.04399	0.00233459	0.00899119
LSG1	ENSG00000041802	protein_coding	2050.47	-0.0225537	0.0314353	-0.717464	0.473088	0.59847
PARP3	ENSG00000041880	protein_coding	1153.47	0.120633	0.0562656	2.14399	0.0320335	0.0762912
TNC	ENSG00000041982	protein_coding	8179.95	0.636095	0.114141	5.5729	2.5053e-08	5.2206e-07
THAP3	ENSG00000041988	protein_coding	757.4	0.0979228	0.0519542	1.88479	0.0594579	0.124608
RIPOR3	ENSG00000042062	protein_coding	1513.77	-0.386776	0.130089	-2.97316	0.00294747	0.0108755
TDP1	ENSG00000042088	protein_coding	810.189	0.018971	0.0324326	0.584937	0.55859	0.673242
AIFM2	ENSG00000042286	protein_coding	1297.24	-0.000292195	0.0561328	-0.00520542	0.995847	0.997409
C2orf83	ENSG00000042304	protein_coding	1.61653	0.427007	0.293445	1.45515	0.145627	0.248529
SPATA7	ENSG00000042317	protein_coding	720.245	-0.160293	0.0411736	-3.89309	9.89742e-05	0.000647818
MED17	ENSG00000042429	protein_coding	1648.53	-0.0918111	0.0291488	-3.14974	0.00163416	0.00669388
RETSAT	ENSG00000042445	protein_coding	5412.83	-0.159363	0.0472288	-3.37427	0.000740123	0.00348195
CAPG	ENSG00000042493	protein_coding	8829.41	0.106971	0.0847596	1.26205	0.206932	0.324541
AP2S1	ENSG00000042753	protein_coding	3278.46	0.115265	0.051125	2.25456	0.0241607	0.0608653
USH2A	ENSG00000042781	protein_coding	40.9201	0.569786	0.115545	4.93129	8.16888e-07	1.0893e-05
ZPBP	ENSG00000042813	protein_coding	1.61362	0.310768	0.240962	1.2897	0.197156	0.312668
TG	ENSG00000042832	protein_coding	119.713	0.00246257	0.102862	0.0239404	0.9809	0.987929
ADAM28	ENSG00000042980	protein_coding	1256.4	0.202301	0.0769605	2.62863	0.00857294	0.0262102
BARX2	ENSG00000043039	protein_coding	2802.01	-0.0592614	0.0973621	-0.60867	0.542743	0.659746
DCUN1D1	ENSG00000043093	protein_coding	1799.38	0.0322187	0.041754	0.771631	0.440333	0.568516
JADE2	ENSG00000043143	protein_coding	4442.68	-0.0808315	0.0414994	-1.94777	0.0514419	0.11101
ZIC2	ENSG00000043355	protein_coding	19.225	2.31744	0.2582	8.97537	2.82395e-19	4.42894e-17
LCP2	ENSG00000043462	protein_coding	3099.37	0.359141	0.0650525	5.52078	3.37498e-08	6.80139e-07
TRIT1	ENSG00000043514	protein_coding	1004.25	0.0881749	0.0360424	2.44642	0.0144283	0.0401325
ADRB1	ENSG00000043591	protein_coding	24.9801	-0.383126	0.147216	-2.60248	0.00925531	0.0279183
GUCA2B	ENSG00000044012	protein_coding	103.456	-0.314104	0.214781	-1.46244	0.143621	0.245961
CUL7	ENSG00000044090	protein_coding	3607.79	-0.0231535	0.0360566	-0.642143	0.52078	0.640909
CTNNA1	ENSG00000044115	protein_coding	28709.5	-0.155171	0.0340199	-4.56119	5.08638e-06	5.21687e-05
PHKA2	ENSG00000044446	protein_coding	8497.07	-0.0505483	0.0633262	-0.798221	0.424742	0.554238
CNTLN	ENSG00000044459	protein_coding	855.91	-0.141602	0.0486899	-2.90825	0.00363457	0.0129212
EPHA3	ENSG00000044524	protein_coding	1094.03	0.22835	0.100704	2.26752	0.0233584	0.0592887
HSPA5	ENSG00000044574	protein_coding	35197.2	0.0432066	0.04944	0.873919	0.382162	0.513047
DSG2	ENSG00000046604	protein_coding	9874.25	-0.410701	0.0946783	-4.33785	1.43881e-05	0.00012637
GEMIN8	ENSG00000046647	protein_coding	1095.42	0.0205303	0.0379301	0.541266	0.588324	0.699702
OFD1	ENSG00000046651	protein_coding	2182.79	0.0626512	0.0496684	1.26139	0.207169	0.324811
GPM6B	ENSG00000046653	protein_coding	278.553	0.138316	0.106427	1.29963	0.193729	0.308434
MAGEC2	ENSG00000046774	protein_coding	1.70262	1.23112	0.489998	2.51251	0.0119876	0.0345245
PREX2	ENSG00000046889	protein_coding	3592.58	0.0238903	0.116716	0.204687	0.837817	0.889983
WDR37	ENSG00000047056	protein_coding	1429.55	-0.0917999	0.0335091	-2.73955	0.00615236	0.0200086
YTHDC2	ENSG00000047188	protein_coding	2675.65	-0.0938359	0.0410078	-2.28824	0.0221233	0.0567044
CTPS2	ENSG00000047230	protein_coding	1166.47	0.0428291	0.0331493	1.29201	0.196354	0.311726
ATP6V1H	ENSG00000047249	protein_coding	2867.07	-0.211973	0.0607395	-3.48988	0.000483243	0.00243291
POLR2B	ENSG00000047315	protein_coding	4353.75	-0.0691946	0.0330685	-2.09247	0.0363969	0.0844205
FAM214A	ENSG00000047346	protein_coding	2238.19	-0.192202	0.0439807	-4.37014	1.24164e-05	0.000111735
ARAP2	ENSG00000047365	protein_coding	1432.43	-0.0332152	0.0630819	-0.52654	0.598513	0.708199
TPR	ENSG00000047410	protein_coding	6934.81	-0.0679196	0.0382979	-1.77346	0.0761531	0.150801
CP	ENSG00000047457	protein_coding	28639.5	0.315014	0.167054	1.8857	0.0593351	0.124409
KIAA0556	ENSG00000047578	protein_coding	1286.51	0.025121	0.0391504	0.641655	0.521097	0.641194
DTNBP1	ENSG00000047579	protein_coding	1339.24	-0.077917	0.0386725	-2.01479	0.0439267	0.0981129
XK	ENSG00000047597	protein_coding	79.2286	0.455716	0.158116	2.88216	0.00394962	0.0138376
ANO2	ENSG00000047617	protein_coding	199.146	-0.314467	0.0862511	-3.64595	0.000266404	0.001473
C12orf4	ENSG00000047621	protein_coding	1125.47	0.0231991	0.0367549	0.631185	0.52792	0.647024
SCML1	ENSG00000047634	protein_coding	755.716	-0.0206501	0.0736504	-0.28038	0.779186	0.849051
WWC3	ENSG00000047644	protein_coding	4631.49	0.0666851	0.0377225	1.76778	0.0770975	0.152284
ARHGAP6	ENSG00000047648	protein_coding	1224.04	-0.379802	0.0757554	-5.01353	5.34416e-07	7.56886e-06
FAM184B	ENSG00000047662	protein_coding	33.7086	-0.4185	0.113543	-3.68583	0.000227956	0.00129387
MAP4	ENSG00000047849	protein_coding	16123.1	0.0412276	0.0330635	1.24692	0.212427	0.330903
GOPC	ENSG00000047932	protein_coding	2287.81	-0.0611724	0.0343696	-1.77984	0.0751021	0.149261
ROS1	ENSG00000047936	protein_coding	8.11853	1.40999	0.253975	5.55169	2.82925e-08	5.81701e-07
USP28	ENSG00000048028	protein_coding	1229.97	-0.0547747	0.0396313	-1.38211	0.166939	0.275957
HDAC9	ENSG00000048052	protein_coding	582.161	0.101032	0.0665897	1.51724	0.129207	0.22699
TSPAN17	ENSG00000048140	protein_coding	2441.87	0.173274	0.0490923	3.52956	0.000416259	0.00214651
NOP16	ENSG00000048162	protein_coding	1047.88	0.0676492	0.0537868	1.25773	0.208489	0.326245
CC2D2A	ENSG00000048342	protein_coding	1728.99	-0.264879	0.0561692	-4.71573	2.40844e-06	2.76599e-05
RRM2B	ENSG00000048392	protein_coding	4657.16	0.0194839	0.056944	0.34216	0.732231	0.814505
ZNF800	ENSG00000048405	protein_coding	1515.96	-0.0403631	0.0415427	-0.971605	0.331247	0.461643
TNFRSF17	ENSG00000048462	protein_coding	43.8782	1.70542	0.162662	10.4844	1.0185e-25	3.44887e-23
SNX29	ENSG00000048471	protein_coding	5560.83	-0.298369	0.0597976	-4.98965	6.04876e-07	8.40956e-06
LMO3	ENSG00000048540	protein_coding	84.2018	0.494651	0.129253	3.827	0.000129714	0.000809996
MRPS10	ENSG00000048544	protein_coding	1797.14	-0.0128569	0.0379771	-0.338544	0.734954	0.816538
GUCA1A	ENSG00000048545	protein_coding	1.75454	1.19495	0.235973	5.06393	4.10704e-07	6.04666e-06
RSF1	ENSG00000048649	protein_coding	3278.1	-0.145624	0.0402508	-3.61793	0.000296974	0.00161466
VPS13D	ENSG00000048707	protein_coding	3890.27	-0.227971	0.056252	-4.05267	5.06368e-05	0.000365942
CELF2	ENSG00000048740	protein_coding	2188.65	0.351662	0.0711609	4.94179	7.74091e-07	1.03967e-05
FAM120A	ENSG00000048828	protein_coding	11159.8	-0.106132	0.037885	-2.80142	0.00508787	0.0170952
R3HDM1	ENSG00000048991	protein_coding	1429.69	0.0610114	0.0322905	1.88945	0.0588309	0.12359
COL9A2	ENSG00000049089	protein_coding	351.718	0.296942	0.119466	2.48558	0.0129341	0.0367204
KITLG	ENSG00000049130	protein_coding	2397.59	-0.131561	0.0929206	-1.41584	0.156822	0.263026
ERCC8	ENSG00000049167	protein_coding	428.306	-0.122014	0.0398678	-3.06047	0.00220987	0.00859004
ADAMTS6	ENSG00000049192	protein_coding	75.5178	0.11996	0.0987971	1.2142	0.224671	0.345299
H6PD	ENSG00000049239	protein_coding	8392.1	0.0916471	0.0518208	1.76854	0.076971	0.152078
VAMP3	ENSG00000049245	protein_coding	7174.36	-0.0586852	0.032393	-1.81167	0.0700378	0.1415
PER3	ENSG00000049246	protein_coding	2149.97	-0.35565	0.0702411	-5.06328	4.12096e-07	6.06316e-06
UTS2	ENSG00000049247	protein_coding	21.2168	0.405858	0.159064	2.55154	0.0107248	0.0315213
TNFRSF9	ENSG00000049249	protein_coding	570.745	0.671931	0.143869	4.67045	3.00544e-06	3.33012e-05
EPN3	ENSG00000049283	protein_coding	59.6244	-0.290945	0.193042	-1.50716	0.13177	0.230496
LTBP1	ENSG00000049323	protein_coding	4531.72	0.531	0.102675	5.17167	2.32008e-07	3.71295e-06
RCN1	ENSG00000049449	protein_coding	7848.75	0.282397	0.0536314	5.26552	1.39791e-07	2.38762e-06
ELN	ENSG00000049540	protein_coding	2884.26	0.457448	0.121788	3.7561	0.000172581	0.00102783
RFC2	ENSG00000049541	protein_coding	1621.74	0.149339	0.0399913	3.73428	0.00018825	0.0011057
ARID1B	ENSG00000049618	protein_coding	3661.71	-0.1225	0.0354705	-3.45358	0.0005532	0.00272774
CLPTM1L	ENSG00000049656	protein_coding	11163.3	-0.0660773	0.050876	-1.29879	0.194015	0.30878
NEDD4L	ENSG00000049759	protein_coding	6078.02	-0.477507	0.0924034	-5.16764	2.37066e-07	3.77633e-06
FOXP3	ENSG00000049768	protein_coding	178.339	0.908651	0.112112	8.10483	5.28212e-16	5.22767e-14
PPP1R3F	ENSG00000049769	protein_coding	304.448	0.0175152	0.0499147	0.350903	0.725661	0.809676
HEXB	ENSG00000049860	protein_coding	7568.52	0.0222627	0.0478308	0.465448	0.641611	0.743203
PTCD2	ENSG00000049883	protein_coding	707.88	-0.119831	0.0401838	-2.98207	0.00286306	0.0106202
NEXMIF	ENSG00000050030	protein_coding	72.2471	-0.62252	0.184342	-3.37698	0.000732858	0.00345432
JKAMP	ENSG00000050130	protein_coding	2412.91	-0.151658	0.0361836	-4.19134	2.77317e-05	0.000220247
DKK3	ENSG00000050165	protein_coding	5180.15	-0.0172627	0.0841198	-0.205215	0.837404	0.889714
ARHGEF5	ENSG00000050327	protein_coding	699.526	0.0585098	0.0544719	1.07413	0.282766	0.410626
NFE2L3	ENSG00000050344	protein_coding	2331.35	0.446918	0.0788095	5.67087	1.42073e-08	3.18155e-07
MCUR1	ENSG00000050393	protein_coding	1966.28	-0.113942	0.034227	-3.329	0.000871581	0.00398058
LIMA1	ENSG00000050405	protein_coding	6599.07	-0.294805	0.0632413	-4.66158	3.13789e-06	3.44444e-05
LETMD1	ENSG00000050426	protein_coding	4087.77	-0.0940136	0.0475188	-1.97845	0.0478777	0.105043
SLC4A8	ENSG00000050438	protein_coding	128.036	0.223606	0.0721031	3.10119	0.00192742	0.00766954
LAMC3	ENSG00000050555	protein_coding	1556.94	-0.205344	0.129882	-1.581	0.113877	0.206001
PTGER3	ENSG00000050628	protein_coding	4668.87	-0.322286	0.15371	-2.09671	0.0360194	0.083697
TNIP3	ENSG00000050730	protein_coding	95.6639	1.0138	0.146872	6.90264	5.10449e-12	2.56938e-10
MAPK9	ENSG00000050748	protein_coding	3156.24	-0.0459839	0.0337448	-1.3627	0.172977	0.283326
COL23A1	ENSG00000050767	protein_coding	12567.1	-0.169253	0.114356	-1.48006	0.138858	0.239843
BCAR1	ENSG00000050820	protein_coding	5570.13	0.0159724	0.0535087	0.298501	0.765321	0.838747
FAM160A2	ENSG00000051009	protein_coding	2358.47	-0.04555	0.0406937	-1.11934	0.262997	0.388982
HERPUD1	ENSG00000051108	protein_coding	14507.3	-0.160281	0.0519217	-3.08698	0.002022	0.00798154
HOMER3	ENSG00000051128	protein_coding	1927.22	0.0968907	0.0651517	1.48716	0.136974	0.237305
RAD51	ENSG00000051180	protein_coding	144.226	0.387009	0.0701538	5.51658	3.45654e-08	6.9376e-07
POLQ	ENSG00000051341	protein_coding	113.681	0.583586	0.0913552	6.38809	1.67971e-10	6.08917e-09
PIK3CB	ENSG00000051382	protein_coding	4028.87	-0.139939	0.0520849	-2.68674	0.00721523	0.0227855
CYBA	ENSG00000051523	protein_coding	8022.95	0.360314	0.0765213	4.70867	2.49334e-06	2.84377e-05
THOC3	ENSG00000051596	protein_coding	393.697	0.0313656	0.0502642	0.624015	0.532618	0.650908
HEBP2	ENSG00000051620	protein_coding	3422.13	0.0961126	0.0558929	1.71959	0.0855077	0.164924
MPHOSPH9	ENSG00000051825	protein_coding	916.426	0.0386548	0.056875	0.679645	0.496729	0.619533
PLEKHA5	ENSG00000052126	protein_coding	3938	0.124757	0.0643054	1.94007	0.0523711	0.112618
PRSS8	ENSG00000052344	protein_coding	2381.62	0.110645	0.114425	0.966961	0.333563	0.463882
SIKE1	ENSG00000052723	protein_coding	1863.28	-0.034108	0.0315592	-1.08076	0.279803	0.407302
RRP12	ENSG00000052749	protein_coding	1560.71	0.145577	0.051679	2.81695	0.00484814	0.0164305
FNIP2	ENSG00000052795	protein_coding	5224.02	-0.439798	0.0724839	-6.06753	1.29894e-09	3.79229e-08
MSMO1	ENSG00000052802	protein_coding	2595.75	0.19643	0.0596187	3.29477	0.000985011	0.0043984
TTC17	ENSG00000052841	protein_coding	4661.72	-0.034329	0.0256213	-1.33986	0.180291	0.29216
ALX4	ENSG00000052850	protein_coding	20.6402	-0.208162	0.121142	-1.71834	0.0857349	0.165269
FSTL4	ENSG00000053108	protein_coding	75.1414	-0.890846	0.151888	-5.86516	4.48707e-09	1.15399e-07
FOXN3	ENSG00000053254	protein_coding	4698.76	-0.193466	0.0566493	-3.41516	0.000637447	0.00307364
METTL24	ENSG00000053328	protein_coding	119.7	-0.308872	0.0997396	-3.09678	0.00195635	0.00775976
AKR7A2	ENSG00000053371	protein_coding	3638.73	-0.180727	0.0634523	-2.84823	0.00439629	0.0151414
MRTO4	ENSG00000053372	protein_coding	1838.18	0.0959033	0.0405731	2.36372	0.0180927	0.048166
NNAT	ENSG00000053438	protein_coding	38.105	0.0102772	0.118518	0.0867143	0.930899	0.954468
USE1	ENSG00000053501	protein_coding	1509.03	-0.0321942	0.0528103	-0.60962	0.542114	0.659117
MCF2L2	ENSG00000053524	protein_coding	67.1682	0.164925	0.102731	1.6054	0.108406	0.198376
NRIP2	ENSG00000053702	protein_coding	1854.97	-0.100395	0.0799774	-1.25529	0.209373	0.327291
LAMA3	ENSG00000053747	protein_coding	1529.86	0.659746	0.0960168	6.87115	6.36853e-12	3.14195e-10
AP5M1	ENSG00000053770	protein_coding	2357.82	-0.250656	0.0582745	-4.3013	1.69802e-05	0.000145902
ANAPC4	ENSG00000053900	protein_coding	1388.7	0.0656537	0.0365421	1.79666	0.0723898	0.145137
KCNQ1	ENSG00000053918	protein_coding	1440.18	-0.327935	0.0913063	-3.59159	0.000328663	0.00176104
TRAPPC3	ENSG00000054116	protein_coding	2759.24	0.0777765	0.0314693	2.47151	0.0134545	0.0378995
THRAP3	ENSG00000054118	protein_coding	7443.48	-0.00226173	0.0246812	-0.0916376	0.926986	0.951925
PHPT1	ENSG00000054148	protein_coding	5054.69	0.0360829	0.0716922	0.503303	0.614751	0.721344
ENTPD2	ENSG00000054179	protein_coding	786.02	-0.172411	0.106912	-1.61265	0.106821	0.196078
LY75	ENSG00000054219	protein_coding	731.718	0.382243	0.0819611	4.66372	3.10547e-06	3.41977e-05
ARID4B	ENSG00000054267	protein_coding	2643.67	-0.0386867	0.0368555	-1.04968	0.293863	0.42299
OPN3	ENSG00000054277	protein_coding	596.942	0.171097	0.0827671	2.0672	0.0387149	0.088647
SDCCAG8	ENSG00000054282	protein_coding	1293.11	0.0309997	0.02942	1.05369	0.292023	0.420978
PTPRN	ENSG00000054356	protein_coding	380.235	0.962328	0.171089	5.62472	1.85813e-08	4.0123e-07
HHAT	ENSG00000054392	protein_coding	803.42	-0.259022	0.0606592	-4.27011	1.95374e-05	0.000164028
KIF1B	ENSG00000054523	protein_coding	4474.05	-0.208422	0.0418444	-4.98088	6.32958e-07	8.73209e-06
FOXC1	ENSG00000054598	protein_coding	1033.01	0.0383694	0.0759059	0.505486	0.613217	0.72013
TBC1D22A	ENSG00000054611	protein_coding	2415.84	0.0828144	0.0352602	2.34867	0.0188408	0.0497664
SYNE2	ENSG00000054654	protein_coding	11568.1	-0.297776	0.0596875	-4.98893	6.07153e-07	8.43073e-06
PLEKHH1	ENSG00000054690	protein_coding	1030.72	-0.271563	0.0864619	-3.14085	0.00168461	0.00686843
ATP9A	ENSG00000054793	protein_coding	3514.24	-0.166681	0.0843457	-1.97616	0.0481363	0.105475
SPO11	ENSG00000054796	protein_coding	0.347562	0.420941	0.432138	0.97409	0.330012	0.460323
CBLN4	ENSG00000054803	protein_coding	281.627	0.195541	0.146074	1.33864	0.180688	0.292665
CHRDL2	ENSG00000054938	protein_coding	144.699	1.3434	0.17446	7.70031	1.35733e-14	1.0952e-12
FAM168A	ENSG00000054965	protein_coding	4949.08	-0.0823514	0.0323247	-2.54763	0.0108458	0.031808
RELT	ENSG00000054967	protein_coding	505.767	0.387161	0.0607586	6.37212	1.86438e-10	6.68812e-09
GALC	ENSG00000054983	protein_coding	3272.65	-0.116116	0.0530264	-2.18977	0.0285411	0.0695827
NOP58	ENSG00000055044	protein_coding	2351.81	0.107426	0.0357906	3.00153	0.00268628	0.0100859
SZRD1	ENSG00000055070	protein_coding	7373.12	0.0462388	0.0329364	1.40388	0.160355	0.267515
KCNH2	ENSG00000055118	protein_coding	192.838	0.27872	0.157822	1.76604	0.0773892	0.152729
CUL1	ENSG00000055130	protein_coding	3726.2	0.065883	0.028871	2.28198	0.0224905	0.0574775
FAM114A2	ENSG00000055147	protein_coding	1767.11	-0.123765	0.0336597	-3.67694	0.000236051	0.00133102
CYFIP2	ENSG00000055163	protein_coding	11037	-0.364158	0.0718737	-5.06664	4.04902e-07	5.97501e-06
TAB2	ENSG00000055208	protein_coding	4341.21	0.0321466	0.0444073	0.723905	0.469124	0.594795
GINM1	ENSG00000055211	protein_coding	4372.59	-0.0939994	0.0421728	-2.22891	0.0258199	0.0641843
EIF2AK2	ENSG00000055332	protein_coding	4057.06	-0.0365199	0.0413902	-0.882332	0.377597	0.50866
USP36	ENSG00000055483	protein_coding	3042.55	-0.0406558	0.0385775	-1.05387	0.291941	0.420915
KMT2C	ENSG00000055609	protein_coding	4812.63	-0.186794	0.0480488	-3.88758	0.000101247	0.00066076
MCOLN3	ENSG00000055732	protein_coding	179.666	-0.671843	0.17943	-3.74432	0.000180882	0.00106931
CCDC85A	ENSG00000055813	protein_coding	175.612	-0.459702	0.102824	-4.47075	7.7945e-06	7.50859e-05
PUM2	ENSG00000055917	protein_coding	7391.05	-0.0308246	0.0288113	-1.06988	0.284674	0.412767
MRPL43	ENSG00000055950	protein_coding	3191.27	-0.0567435	0.0503228	-1.12759	0.259492	0.385086
ITIH4	ENSG00000055955	protein_coding	60.8521	0.805619	0.15847	5.08373	3.70088e-07	5.53066e-06
ITIH1	ENSG00000055957	protein_coding	59.8654	1.66441	0.219037	7.59876	2.98978e-14	2.28655e-12
HPF1	ENSG00000056050	protein_coding	876.976	0.0107952	0.0336412	0.320892	0.748292	0.826173
ZFR	ENSG00000056097	protein_coding	5913.61	-0.054358	0.0329221	-1.65111	0.098716	0.184558
ZNF280C	ENSG00000056277	protein_coding	227.896	-0.0270815	0.0428265	-0.632354	0.527156	0.646353
NPFFR2	ENSG00000056291	protein_coding	6.07434	1.36259	0.223631	6.09303	1.1079e-09	3.28607e-08
PHF21B	ENSG00000056487	protein_coding	13.6773	1.04504	0.189937	5.50206	3.7539e-08	7.48402e-07
TRAF1	ENSG00000056558	protein_coding	1437.34	0.32355	0.0727964	4.44458	8.80635e-06	8.32719e-05
RC3H2	ENSG00000056586	protein_coding	3270.14	-0.214552	0.0491886	-4.36181	1.2899e-05	0.000115288
IL17RB	ENSG00000056736	protein_coding	2036.59	-0.0910054	0.12484	-0.728979	0.466015	0.592129
TRAF3IP2	ENSG00000056972	protein_coding	2580.52	-0.0471316	0.0510548	-0.923157	0.355925	0.486608
GYG2	ENSG00000056998	protein_coding	114.273	0.387554	0.19251	2.01317	0.044097	0.0983802
DCBLD2	ENSG00000057019	protein_coding	3808.74	0.733263	0.09153	8.01118	1.13617e-15	1.06691e-13
SERPINB3	ENSG00000057149	protein_coding	2.01006	0.51655	0.356982	1.44699	0.147899	0.251476
SOAT1	ENSG00000057252	protein_coding	4462.22	0.154228	0.060193	2.56222	0.0104004	0.0307195
PKP2	ENSG00000057294	protein_coding	1118.65	-0.0703559	0.0812652	-0.865757	0.386623	0.517218
MSH4	ENSG00000057468	protein_coding	30.8855	0.0477131	0.131874	0.361808	0.717495	0.803734
F7	ENSG00000057593	protein_coding	14.6109	0.0345056	0.176509	0.195489	0.84501	0.895038
GDI2	ENSG00000057608	protein_coding	15377	-0.0497361	0.0420357	-1.18319	0.236735	0.358747
PRDM1	ENSG00000057657	protein_coding	2221.64	0.052162	0.0656534	0.794505	0.426902	0.556186
ATG5	ENSG00000057663	protein_coding	1636.28	0.0176481	0.0389244	0.453394	0.650265	0.750174
TMCC3	ENSG00000057704	protein_coding	3306.03	-0.431292	0.0695297	-6.20299	5.54007e-10	1.77513e-08
PITHD1	ENSG00000057757	protein_coding	2009.63	0.0670908	0.0298721	2.24594	0.0247081	0.0619302
MTA3	ENSG00000057935	protein_coding	1915.14	0.0244765	0.0330953	0.739577	0.459557	0.586006
USP13	ENSG00000058056	protein_coding	995.649	0.0181104	0.0565095	0.320485	0.748601	0.82638
ATP11B	ENSG00000058063	protein_coding	3623.37	-0.126458	0.0467827	-2.70309	0.00686988	0.0219023
LAMC2	ENSG00000058085	protein_coding	1182.54	0.791788	0.158111	5.00781	5.50541e-07	7.75791e-06
CDK14	ENSG00000058091	protein_coding	2934.24	-0.0885155	0.0591486	-1.49649	0.134525	0.234141
SEC61A1	ENSG00000058262	protein_coding	20010.8	0.178453	0.044815	3.982	6.8338e-05	0.000473137
PPP1R12A	ENSG00000058272	protein_coding	3856.05	-0.0256248	0.0384646	-0.666193	0.505288	0.627179
RASGRF1	ENSG00000058335	protein_coding	68.3932	-0.0488456	0.118752	-0.411324	0.680835	0.774766
CAMK2B	ENSG00000058404	protein_coding	158.67	0.134388	0.175301	0.766613	0.443312	0.571354
CROCC	ENSG00000058453	protein_coding	1108.33	0.0633347	0.0649835	0.974628	0.329745	0.460074
POLR3E	ENSG00000058600	protein_coding	1644.96	0.0411374	0.032571	1.26301	0.206587	0.324115
ATP2B4	ENSG00000058668	protein_coding	10652.6	0.0861232	0.0502064	1.71538	0.0862751	0.166097
ZC3H11A	ENSG00000058673	protein_coding	6442.17	-0.00946936	0.0342046	-0.276845	0.781899	0.851077
RIOK2	ENSG00000058729	protein_coding	1352.24	-0.0894897	0.0339409	-2.63663	0.00837331	0.0257124
YIPF1	ENSG00000058799	protein_coding	1588.32	0.129448	0.0357333	3.62261	0.000291645	0.0015913
NDC1	ENSG00000058804	protein_coding	1212.13	0.063023	0.0405291	1.55501	0.119944	0.214552
DGKG	ENSG00000058866	protein_coding	289.508	0.357632	0.092869	3.85093	0.000117671	0.000748277
FLYWCH1	ENSG00000059122	protein_coding	2430.01	0.0588335	0.0431736	1.36272	0.172971	0.283326
UNKL	ENSG00000059145	protein_coding	578.541	0.0365651	0.0509371	0.717848	0.472851	0.598268
TBXAS1	ENSG00000059377	protein_coding	1800.18	0.233276	0.0589923	3.95434	7.67447e-05	0.000521407
PARP12	ENSG00000059378	protein_coding	2532.45	0.173341	0.0406958	4.25943	2.0495e-05	0.000170943
ALDH18A1	ENSG00000059573	protein_coding	4965.76	0.194457	0.0481166	4.04137	5.31388e-05	0.000381313
TARBP1	ENSG00000059588	protein_coding	1586.18	0.0556558	0.0550687	1.01066	0.312178	0.441938
GATB	ENSG00000059691	protein_coding	1534.79	-0.178371	0.0440582	-4.04853	5.15399e-05	0.000371463
MXD1	ENSG00000059728	protein_coding	1365.97	0.0145709	0.0565485	0.257672	0.79666	0.861247
CDK17	ENSG00000059758	protein_coding	2499.3	-0.036026	0.0428545	-0.840659	0.400539	0.531066
DNAJC25	ENSG00000059769	protein_coding	658.296	-0.0789884	0.0452668	-1.74495	0.0809933	0.158303
SLC2A3	ENSG00000059804	protein_coding	8016.64	0.446675	0.0932569	4.78972	1.67014e-06	2.01925e-05
PSD	ENSG00000059915	protein_coding	154.455	0.342178	0.0706587	4.84269	1.28092e-06	1.60467e-05
CTDP1	ENSG00000060069	protein_coding	1261.5	0.0328871	0.0382722	0.859296	0.390178	0.520569
YBX3	ENSG00000060138	protein_coding	17448.7	0.235817	0.0534503	4.41189	1.02473e-05	9.487e-05
STYK1	ENSG00000060140	protein_coding	30.4252	0.994801	0.106908	9.3052	1.33741e-20	2.52235e-18
WNK1	ENSG00000060237	protein_coding	9936.4	0.022614	0.0481635	0.469526	0.638694	0.740803
RPS17P5	ENSG00000060303	processed_pseudogene	1.22179	0.0498715	0.160827	0.310094	0.756489	0.83219
CCAR1	ENSG00000060339	protein_coding	2983.22	0.0682722	0.0329644	2.07109	0.0383506	0.0879616
OGFR	ENSG00000060491	protein_coding	3373.3	0.121837	0.0487829	2.49754	0.0125059	0.0357251
GNA15	ENSG00000060558	protein_coding	434.703	0.519157	0.0733663	7.07624	1.48119e-12	8.20402e-11
CREB3L3	ENSG00000060566	protein_coding	1280.39	0.157687	0.167492	0.941455	0.346472	0.476892
PIGV	ENSG00000060642	protein_coding	1128.65	-0.106849	0.0384814	-2.77665	0.00549231	0.0181835
PTPRU	ENSG00000060656	protein_coding	2723.76	0.051223	0.0919257	0.557222	0.577376	0.689967
SNRNP40	ENSG00000060688	protein_coding	1311.7	0.0619489	0.0310629	1.9943	0.0461192	0.10195
RIMBP2	ENSG00000060709	protein_coding	30.759	-0.127205	0.144992	-0.877326	0.38031	0.51122
COL11A1	ENSG00000060718	protein_coding	337.576	0.680369	0.197514	3.44466	0.000571784	0.00280329
QSER1	ENSG00000060749	protein_coding	2414.76	-0.0617264	0.049674	-1.24263	0.214004	0.33297
MPC1	ENSG00000060762	protein_coding	2385.32	-0.294836	0.0709103	-4.15787	3.21222e-05	0.00024951
ACAA1	ENSG00000060971	protein_coding	2784.86	-0.111372	0.047711	-2.3343	0.0195799	0.0513089
BCAT1	ENSG00000060982	protein_coding	1612.5	0.209378	0.100731	2.07859	0.0376548	0.0867082
HDAC7	ENSG00000061273	protein_coding	5670.52	0.0879299	0.0459617	1.91311	0.0557335	0.118335
LZTS1	ENSG00000061337	protein_coding	2666.38	0.0203737	0.0831995	0.244878	0.806551	0.868181
PRDM6	ENSG00000061455	protein_coding	101.94	0.466683	0.091541	5.09807	3.43134e-07	5.19208e-06
WNT8A	ENSG00000061492	protein_coding	1.07696	0.163125	0.210244	0.775884	0.437817	0.56613
SPAG4	ENSG00000061656	protein_coding	2822.91	0.172185	0.0806794	2.13419	0.0328275	0.0777432
NCKAP1	ENSG00000061676	protein_coding	11414.1	-0.0784405	0.0429517	-1.82625	0.0678126	0.137915
MRPS35	ENSG00000061794	protein_coding	3761.32	-0.0431033	0.0510503	-0.84433	0.398485	0.528908
GUCY1B1	ENSG00000061918	protein_coding	4124.9	0.0880293	0.0585525	1.50343	0.132729	0.231793
SFSWAP	ENSG00000061936	protein_coding	2485.62	0.092255	0.0466367	1.97816	0.0479101	0.105088
TNK2	ENSG00000061938	protein_coding	2291.5	0.0548735	0.0648743	0.845843	0.39764	0.527994
MON2	ENSG00000061987	protein_coding	3438.85	-0.140092	0.0430322	-3.2555	0.00113191	0.00493651
CDH3	ENSG00000062038	protein_coding	197.256	1.35852	0.144981	9.37032	7.23122e-21	1.39319e-18
ARSF	ENSG00000062096	protein_coding	198.717	-0.697348	0.165788	-4.20627	2.59617e-05	0.000208262
GPBP1	ENSG00000062194	protein_coding	5825.72	-0.0938285	0.0281198	-3.33674	0.000847671	0.00389126
DGAT2	ENSG00000062282	protein_coding	148.983	0.0121281	0.123477	0.098221	0.921757	0.948367
ZNF112	ENSG00000062370	protein_coding	285.475	-0.31407	0.0476627	-6.58942	4.41542e-11	1.85838e-09
CS	ENSG00000062485	protein_coding	8767	-0.0106387	0.0445679	-0.238707	0.811333	0.871271
LTK	ENSG00000062524	protein_coding	47.9429	0.734327	0.112138	6.54839	5.81589e-11	2.36756e-09
MRPS24	ENSG00000062582	protein_coding	453.446	-0.0164026	0.0683138	-0.240106	0.810248	0.870714
ELMO2	ENSG00000062598	protein_coding	2305.6	0.109274	0.0337836	3.23454	0.00121841	0.00525577
WAPL	ENSG00000062650	protein_coding	3766.78	-0.0556934	0.0363731	-1.53117	0.125727	0.222274
VMP1	ENSG00000062716	protein_coding	12618.2	0.252621	0.0745231	3.38983	0.000699355	0.00332233
APPBP2	ENSG00000062725	protein_coding	2893.64	-0.134237	0.0399551	-3.3597	0.000780284	0.0036372
POLD1	ENSG00000062822	protein_coding	897.997	0.203585	0.0449625	4.52788	5.95796e-06	5.97239e-05
SEZ6	ENSG00000063015	protein_coding	9.48283	-0.0082518	0.143562	-0.0574791	0.954164	0.969785
EIF4B	ENSG00000063046	protein_coding	30275.4	-0.15632	0.0500095	-3.12581	0.00177314	0.00716274
SLC6A16	ENSG00000063127	protein_coding	171.808	-0.270897	0.12041	-2.24979	0.024462	0.0614374
BICRA	ENSG00000063169	protein_coding	692.382	0.197261	0.0491725	4.01161	6.03058e-05	0.000424296
SPHK2	ENSG00000063176	protein_coding	675.407	0.0337093	0.0465272	0.724507	0.468754	0.594445
RPL18	ENSG00000063177	protein_coding	36897	0.163153	0.0665817	2.45042	0.014269	0.039767
CA11	ENSG00000063180	protein_coding	557.967	-0.015089	0.0765751	-0.197048	0.84379	0.894162
ISOC2	ENSG00000063241	protein_coding	4677.4	-0.0505505	0.071085	-0.711128	0.477005	0.602021
U2AF2	ENSG00000063244	protein_coding	6569.83	0.0238793	0.0298374	0.800314	0.423529	0.553017
EPN1	ENSG00000063245	protein_coding	8620.61	0.0912821	0.0489908	1.86325	0.0624273	0.129448
MED29	ENSG00000063322	protein_coding	5299.54	-0.0780215	0.0295982	-2.63602	0.00838846	0.0257501
AHRR	ENSG00000063438	protein_coding	248.46	0.180727	0.11533	1.56705	0.117103	0.210558
GSC2	ENSG00000063515	protein_coding	0.148588	0.0772887	0.443649	0.174211	0.861699
ZNF275	ENSG00000063587	protein_coding	1613.84	-0.000429904	0.0482578	-0.00890849	0.992892	0.995967
MTMR1	ENSG00000063601	protein_coding	1693.64	0.0160211	0.0330947	0.484098	0.628316	0.732683
GPC1	ENSG00000063660	protein_coding	3399.37	0.269964	0.0755303	3.57425	0.000351232	0.00186011
ADCK1	ENSG00000063761	protein_coding	336.719	-0.031718	0.0656204	-0.483356	0.628843	0.733011
HAGH	ENSG00000063854	protein_coding	2644.42	-0.0884083	0.0567692	-1.55733	0.119392	0.21382
RNF4	ENSG00000063978	protein_coding	3832.04	0.0472778	0.0257545	1.83571	0.0664008	0.135781
CASP8	ENSG00000064012	protein_coding	2120.92	0.0905679	0.0404612	2.23839	0.0251958	0.062934
LIMCH1	ENSG00000064042	protein_coding	5306.16	-0.235588	0.0697225	-3.37894	0.000727669	0.00343348
INTS13	ENSG00000064102	protein_coding	1629.16	0.0460976	0.0352351	1.30829	0.190776	0.304971
TM7SF3	ENSG00000064115	protein_coding	7823.41	-0.105962	0.0585684	-1.80919	0.0704211	0.142127
DLX3	ENSG00000064195	protein_coding	14.6652	0.0577836	0.128571	0.44943	0.653122	0.752537
SPA17	ENSG00000064199	protein_coding	533.655	-0.0578029	0.0517334	-1.11732	0.263856	0.389983
TSPAN32	ENSG00000064201	protein_coding	134.21	0.257526	0.0858001	3.00147	0.00268681	0.0100869
CCN5	ENSG00000064205	protein_coding	415.314	1.79765	0.190109	9.4559	3.20269e-21	6.53671e-19
DMRT3	ENSG00000064218	protein_coding	10.4533	2.44422	0.282108	8.66412	4.5502e-18	6.07119e-16
ST3GAL6	ENSG00000064225	protein_coding	803.179	-0.201873	0.105808	-1.90791	0.0564031	0.119466
ATP2C2	ENSG00000064270	protein_coding	49.1221	0.0568833	0.134587	0.422652	0.672549	0.768084
NGFR	ENSG00000064300	protein_coding	1996.05	-0.420887	0.107889	-3.90112	9.57476e-05	0.000630316
CDON	ENSG00000064309	protein_coding	1776.65	-0.147716	0.0922294	-1.60161	0.109241	0.199569
TAF2	ENSG00000064313	protein_coding	1707.44	-0.0592549	0.0412266	-1.4373	0.150633	0.255105
HIPK2	ENSG00000064393	protein_coding	26603.1	-0.329485	0.069838	-4.71785	2.38355e-06	2.74446e-05
TNPO3	ENSG00000064419	protein_coding	3351.36	0.00457732	0.0340344	0.134491	0.893014	0.928559
BORCS8-MEF2B	ENSG00000064489	protein_coding	25.844	0.0670189	0.0533464	1.2563	0.209008	0.32687
RFXANK	ENSG00000064490	protein_coding	2308.52	0.0842309	0.0524888	1.60474	0.108551	0.1986
TMEM161A	ENSG00000064545	protein_coding	1661.98	-0.0165217	0.048622	-0.3398	0.734007	0.81587
LPAR2	ENSG00000064547	protein_coding	635.358	0.545568	0.072574	7.51741	5.58714e-14	4.08062e-12
CTSA	ENSG00000064601	protein_coding	13609.4	0.13045	0.059592	2.18905	0.0285933	0.0696833
SUGP2	ENSG00000064607	protein_coding	2481.77	-0.0338044	0.0468529	-0.7215	0.470602	0.596068
SLC12A2	ENSG00000064651	protein_coding	2099.7	-0.299514	0.0728501	-4.11138	3.93304e-05	0.000295064
SNX24	ENSG00000064652	protein_coding	1074.08	-0.0840149	0.0511287	-1.64321	0.10034	0.187047
EYA2	ENSG00000064655	protein_coding	215.567	0.512831	0.116947	4.38517	1.15894e-05	0.000105332
CNN2	ENSG00000064666	protein_coding	4003.54	0.37782	0.0651104	5.80276	6.52329e-09	1.60032e-07
ABCA7	ENSG00000064687	protein_coding	764.15	0.475636	0.0789213	6.02671	1.67329e-09	4.78213e-08
SNCAIP	ENSG00000064692	protein_coding	126.133	-0.0656496	0.105385	-0.622951	0.533317	0.651584
DDX20	ENSG00000064703	protein_coding	971.382	-0.0140847	0.028001	-0.503007	0.614959	0.721493
BTBD1	ENSG00000064726	protein_coding	3620.16	-0.0538673	0.0441374	-1.22044	0.222296	0.342758
FAR2	ENSG00000064763	protein_coding	774.789	-0.0141257	0.060763	-0.232471	0.816172	0.874774
BCAS1	ENSG00000064787	protein_coding	97.5276	1.45404	0.182267	7.97749	1.49334e-15	1.36983e-13
POU1F1	ENSG00000064835	protein_coding	3.56537	-0.041425	0.108495	-0.381816	0.702598	0.792028
CHI3L2	ENSG00000064886	protein_coding	411.971	1.13466	0.143835	7.8886	3.05607e-15	2.72112e-13
SBNO2	ENSG00000064932	protein_coding	3913.01	0.313595	0.0521711	6.01089	1.84506e-09	5.21305e-08
PMS1	ENSG00000064933	protein_coding	740.656	0.112413	0.0406237	2.76718	0.00565443	0.0186278
HMG20B	ENSG00000064961	protein_coding	3268.54	0.0744628	0.0435008	1.71176	0.0869414	0.167077
CALCRL	ENSG00000064989	protein_coding	7001.76	-0.309823	0.0867596	-3.57105	0.000355554	0.00187966
TAF11	ENSG00000064995	protein_coding	1541.32	-0.0338905	0.028054	-1.20805	0.227029	0.347657
ANKS1A	ENSG00000064999	protein_coding	2805.4	-0.10818	0.0642729	-1.68313	0.0923493	0.175183
AP3D1	ENSG00000065000	protein_coding	7899.22	-0.0312937	0.0326609	-0.958139	0.337993	0.46822
ZNF76	ENSG00000065029	protein_coding	1858.34	-0.0959408	0.0419179	-2.28878	0.0220921	0.0566471
SLC9A3R2	ENSG00000065054	protein_coding	6467.18	-0.214748	0.0810308	-2.6502	0.00804449	0.0248719
NTHL1	ENSG00000065057	protein_coding	493.722	0.130368	0.0607234	2.14692	0.0318	0.0759106
UHRF1BP1	ENSG00000065060	protein_coding	1563.31	-0.0414446	0.0509574	-0.813318	0.416036	0.546024
GNAI3	ENSG00000065135	protein_coding	5515.34	0.059516	0.0352371	1.68902	0.0912161	0.173453
IPO5	ENSG00000065150	protein_coding	8571.98	-0.0290645	0.0426274	-0.681827	0.495348	0.618189
OAT	ENSG00000065154	protein_coding	2893.72	0.00551158	0.055604	0.0991221	0.921041	0.94778
WDR3	ENSG00000065183	protein_coding	1834.09	-0.0265755	0.0391588	-0.67866	0.497353	0.619972
PKN2	ENSG00000065243	protein_coding	3338.04	-0.106029	0.0371803	-2.85176	0.00434777	0.0149986
WDR18	ENSG00000065268	protein_coding	1738.63	0.0328181	0.0532625	0.616157	0.537791	0.655264
TRAM2	ENSG00000065308	protein_coding	2630.65	0.256239	0.0671425	3.81635	0.000135442	0.000838155
NTN1	ENSG00000065320	protein_coding	184.517	-0.482289	0.113383	-4.25362	2.10345e-05	0.000174305
GLP2R	ENSG00000065325	protein_coding	91.863	0.184859	0.216559	0.853619	0.393316	0.523633
MCM10	ENSG00000065328	protein_coding	123.729	0.301129	0.0838401	3.59171	0.000328518	0.00176047
DGKA	ENSG00000065357	protein_coding	1026.72	0.511112	0.0670944	7.61781	2.58009e-14	1.99524e-12
ERBB3	ENSG00000065361	protein_coding	12605.3	-0.240484	0.088279	-2.72414	0.00644688	0.020794
ROPN1	ENSG00000065371	protein_coding	0.940501	0.0108839	0.218243	0.0498705	0.960226	0.973781
ANKRD44	ENSG00000065413	protein_coding	1359.32	0.0428371	0.0607666	0.704944	0.480845	0.60567
KARS1	ENSG00000065427	protein_coding	7910.74	-0.00150609	0.0321981	-0.0467757	0.962692	0.975525
ADAT1	ENSG00000065457	protein_coding	1130.37	-0.0144757	0.0424745	-0.340808	0.733248	0.815352
PDIA5	ENSG00000065485	protein_coding	4331.67	0.148337	0.0751136	1.97483	0.048287	0.105723
TBC1D22B	ENSG00000065491	protein_coding	1360.96	-0.0734375	0.0306688	-2.39453	0.0166416	0.045016
NDUFB4	ENSG00000065518	protein_coding	5496.82	-0.0175635	0.0582123	-0.301714	0.76287	0.836845
SPEN	ENSG00000065526	protein_coding	4975.97	-0.140956	0.0496539	-2.83877	0.00452883	0.0155091
MYLK	ENSG00000065534	protein_coding	14187.9	0.0800969	0.0653041	1.22652	0.220002	0.34025
ZC3H15	ENSG00000065548	protein_coding	3197.08	-0.0178211	0.0351816	-0.506546	0.612473	0.719578
MAP2K4	ENSG00000065559	protein_coding	2033.97	-0.0433662	0.0320753	-1.35201	0.176371	0.287266
PACC1	ENSG00000065600	protein_coding	437.194	0.226286	0.0426735	5.30273	1.14085e-07	1.9935e-06
SNAP91	ENSG00000065609	protein_coding	9.95651	1.44451	0.255552	5.65253	1.58099e-08	3.48456e-07
SLK	ENSG00000065613	protein_coding	5537.3	-0.221827	0.0477021	-4.65026	3.31518e-06	3.61067e-05
CYB5R4	ENSG00000065615	protein_coding	1172.68	0.0762861	0.0478371	1.59471	0.110778	0.201668
COL17A1	ENSG00000065618	protein_coding	99.2825	1.0121	0.160325	6.31281	2.74016e-10	9.41427e-09
GSTO2	ENSG00000065621	protein_coding	478.212	-0.28586	0.126935	-2.25202	0.0243209	0.0611931
SEC61A2	ENSG00000065665	protein_coding	330.024	0.203669	0.0559878	3.63774	0.000275037	0.00151306
PRKCQ	ENSG00000065675	protein_coding	487.999	0.226808	0.0858722	2.64122	0.00826077	0.0254192
TLE2	ENSG00000065717	protein_coding	983.675	0.00317332	0.0833877	0.0380549	0.969644	0.980524
ASB1	ENSG00000065802	protein_coding	1402.69	-0.177169	0.0512903	-3.45424	0.000551844	0.00272135
FAM107B	ENSG00000065809	protein_coding	9580.27	-0.0122273	0.0529832	-0.230777	0.817488	0.87561
ME1	ENSG00000065833	protein_coding	751.828	0.277979	0.0862936	3.22132	0.00127601	0.00545843
TBC1D1	ENSG00000065882	protein_coding	7105.79	-0.327425	0.0734358	-4.45866	8.24737e-06	7.86854e-05
CDK13	ENSG00000065883	protein_coding	3250.75	-0.00546283	0.0303111	-0.180225	0.856976	0.903631
MTHFD2	ENSG00000065911	protein_coding	1715.86	0.370018	0.0736741	5.02237	5.10384e-07	7.28482e-06
SLC9A7	ENSG00000065923	protein_coding	1384.9	-0.0274581	0.0670729	-0.409378	0.682262	0.775895
FOXJ2	ENSG00000065970	protein_coding	2175.42	-0.0349872	0.0320845	-1.09047	0.275506	0.402951
YBX1	ENSG00000065978	protein_coding	18561.8	0.141494	0.0388129	3.64553	0.000266842	0.00147524
PDE4A	ENSG00000065989	protein_coding	1928.05	-0.00234069	0.049746	-0.0470528	0.962471	0.975379
PPP2R5A	ENSG00000066027	protein_coding	3571.52	-0.113427	0.0501418	-2.26213	0.0236894	0.0599409
CTNNA2	ENSG00000066032	protein_coding	13.4332	-0.419745	0.251157	-1.67125	0.0946731	0.178637
ELAVL1	ENSG00000066044	protein_coding	4079.08	0.0032445	0.0257945	0.125783	0.899904	0.933183
TIE1	ENSG00000066056	protein_coding	4727.86	-0.234544	0.0784765	-2.98872	0.00280147	0.0104393
DIP2B	ENSG00000066084	protein_coding	3079.49	-0.0835836	0.0417944	-1.99988	0.0455138	0.100899
SMARCD1	ENSG00000066117	protein_coding	3574.91	0.107209	0.0304562	3.52011	0.000431373	0.00221372
KDM4A	ENSG00000066135	protein_coding	2336.29	0.0113313	0.0331566	0.341752	0.732538	0.814686
NFYC	ENSG00000066136	protein_coding	2778.24	-0.00387357	0.0259913	-0.149033	0.881528	0.920878
ZMYND12	ENSG00000066185	protein_coding	212.142	-0.294977	0.0788588	-3.74058	0.000183598	0.00108336
SLC9A3	ENSG00000066230	protein_coding	807.077	-0.434577	0.167365	-2.59658	0.00941556	0.0283043
NGEF	ENSG00000066248	protein_coding	695.066	-0.0552976	0.122956	-0.449733	0.652903	0.752364
ASPM	ENSG00000066279	protein_coding	402.341	0.470811	0.100742	4.67342	2.96225e-06	3.29452e-05
CD84	ENSG00000066294	protein_coding	1975.47	0.312593	0.0996807	3.13594	0.00171302	0.00696015
ELOVL1	ENSG00000066322	protein_coding	3944.06	0.126331	0.0336059	3.75918	0.00017047	0.00101702
SPI1	ENSG00000066336	protein_coding	1972.28	0.432939	0.0761883	5.68248	1.32752e-08	2.99837e-07
ZNRD1	ENSG00000066379	protein_coding	858.861	0.0284851	0.0448158	0.635605	0.525034	0.64453
MPPED2	ENSG00000066382	protein_coding	282.858	-0.824031	0.124528	-6.61724	3.65975e-11	1.5624e-09
CLDN18	ENSG00000066405	protein_coding	43.9179	-0.265223	0.105288	-2.51902	0.0117681	0.0339932
ZBTB11	ENSG00000066422	protein_coding	1466.71	-0.0427971	0.0368086	-1.16269	0.244954	0.36858
ATXN3	ENSG00000066427	protein_coding	1373.78	-0.132511	0.0461606	-2.87065	0.00409627	0.0142664
GOLGA5	ENSG00000066455	protein_coding	3163.51	-0.111466	0.0400394	-2.7839	0.00537099	0.017869
FGFR2	ENSG00000066468	protein_coding	2074.66	-0.205622	0.0869393	-2.36512	0.0180242	0.0480112
LRRC40	ENSG00000066557	protein_coding	1241.23	-0.0835754	0.0465484	-1.79545	0.0725816	0.14542
ISOC1	ENSG00000066583	protein_coding	1354.31	-0.126707	0.0523906	-2.41851	0.0155841	0.0427165
EML1	ENSG00000066629	protein_coding	2044.92	-0.163863	0.051601	-3.17558	0.00149537	0.00622636
TRMT11	ENSG00000066651	protein_coding	618.627	-0.00651453	0.0401543	-0.162237	0.871119	0.913689
THUMPD1	ENSG00000066654	protein_coding	3581.97	-0.0606002	0.031375	-1.93148	0.0534238	0.114365
MSANTD3	ENSG00000066697	protein_coding	1224.61	0.147974	0.0445231	3.32353	0.000888845	0.00404702
KIF26A	ENSG00000066735	protein_coding	757.226	-0.44242	0.110795	-3.99314	6.52046e-05	0.000454328
ATG2B	ENSG00000066739	protein_coding	2547.08	-0.168186	0.0446462	-3.76709	0.000165164	0.000990673
ARFGEF1	ENSG00000066777	protein_coding	3971.92	-0.173351	0.0533248	-3.25086	0.00115057	0.00501101
ACSM2B	ENSG00000066813	protein_coding	9633.49	-0.377074	0.146894	-2.56698	0.0102588	0.030377
ZFAT	ENSG00000066827	protein_coding	1252.51	-0.288169	0.0655546	-4.39586	1.10333e-05	0.000101038
MTFR1	ENSG00000066855	protein_coding	2030.53	-0.0770348	0.0598376	-1.2874	0.197955	0.313688
STAG3	ENSG00000066923	protein_coding	306.515	0.103136	0.0816508	1.26313	0.206542	0.324091
FECH	ENSG00000066926	protein_coding	1660.8	-0.160094	0.0454526	-3.52222	0.000427942	0.00219889
MYO9A	ENSG00000066933	protein_coding	5727.06	-0.322997	0.0561824	-5.74907	8.97375e-09	2.13469e-07
DDX3Y	ENSG00000067048	protein_coding	2311.3	-0.0268053	0.235503	-0.113821	0.909379	0.939825
PFKP	ENSG00000067057	protein_coding	30242.7	-0.127882	0.0635159	-2.01339	0.0440741	0.0983488
IDI1	ENSG00000067064	protein_coding	1751.59	-0.0655032	0.0451047	-1.45225	0.146433	0.249561
SP100	ENSG00000067066	protein_coding	4521.46	0.0990572	0.0313217	3.16257	0.00156382	0.00646499
KLF6	ENSG00000067082	protein_coding	25846.8	-0.210213	0.0719802	-2.92044	0.00349542	0.0125141
PLPP1	ENSG00000067113	protein_coding	9381.95	-0.282325	0.0739611	-3.81722	0.000134966	0.000835671
NEO1	ENSG00000067141	protein_coding	5466.53	-0.0380488	0.0503949	-0.755013	0.450241	0.577803
TRAM1	ENSG00000067167	protein_coding	20778.9	0.113822	0.0593597	1.91749	0.0551754	0.117389
PHKA1	ENSG00000067177	protein_coding	1114.38	-0.232276	0.10179	-2.28192	0.0224941	0.0574801
TNFRSF1A	ENSG00000067182	protein_coding	9987.31	0.200575	0.0429807	4.66664	3.0617e-06	3.38157e-05
CACNB1	ENSG00000067191	protein_coding	279.788	0.416637	0.084495	4.9309	8.18501e-07	1.09112e-05
EVI5	ENSG00000067208	protein_coding	1088.88	0.0293931	0.0462152	0.636006	0.524773	0.644333
STOML1	ENSG00000067221	protein_coding	1200.18	0.084871	0.0493184	1.72088	0.0852726	0.164616
PKM	ENSG00000067225	protein_coding	124808	-0.029785	0.0465561	-0.639765	0.522326	0.642192
DHX29	ENSG00000067248	protein_coding	2181.12	-0.152391	0.0405376	-3.75925	0.000170425	0.00101691
DNTTIP2	ENSG00000067334	protein_coding	3073.86	-0.00905933	0.0288778	-0.313712	0.753739	0.830269
METTL22	ENSG00000067365	protein_coding	642.734	0.124154	0.0459753	2.70045	0.00692465	0.0220481
TP53BP1	ENSG00000067369	protein_coding	2525.82	-0.0716353	0.0441669	-1.62192	0.10482	0.193321
TRO	ENSG00000067445	protein_coding	681.793	0.11904	0.0993193	1.19856	0.230698	0.351903
RRP15	ENSG00000067533	protein_coding	1157.67	-0.0208324	0.0398933	-0.522203	0.601529	0.710586
RHOA	ENSG00000067560	protein_coding	23820.2	-0.00195176	0.0351615	-0.0555084	0.955733	0.97074
DHX8	ENSG00000067596	protein_coding	2512.48	-0.0229476	0.0297038	-0.772548	0.43979	0.567946
PMS2P4	ENSG00000067601	transcribed_unprocessed_pseudogene	188.892	-0.0890877	0.0493763	-1.80426	0.0711907	0.143208
PRKCZ	ENSG00000067606	protein_coding	858.832	-0.124686	0.0547028	-2.27934	0.0226469	0.0578144
ZFY	ENSG00000067646	protein_coding	503.447	-0.00257957	0.246255	-0.0104752	0.991642	0.995093
IARS2	ENSG00000067704	protein_coding	6538.9	-0.0862359	0.0402091	-2.14469	0.0319778	0.0762033
SYT1	ENSG00000067715	protein_coding	51.3406	0.41597	0.124552	3.33974	0.000838571	0.00385542
NAV3	ENSG00000067798	protein_coding	146.487	0.829447	0.130856	6.33864	2.31802e-10	8.14551e-09
IDH3G	ENSG00000067829	protein_coding	3210.81	0.0202322	0.0429501	0.471063	0.637595	0.740009
ROGDI	ENSG00000067836	protein_coding	1379.33	0.0563325	0.0658608	0.855327	0.39237	0.522791
PDZD4	ENSG00000067840	protein_coding	230.626	0.339058	0.0986914	3.43554	0.000591379	0.00288732
ATP2B3	ENSG00000067842	protein_coding	9.14946	1.23484	0.222556	5.54842	2.88261e-08	5.92127e-07
ROCK1	ENSG00000067900	protein_coding	4106.24	-0.0853518	0.0482113	-1.77037	0.0766657	0.151602
CBFB	ENSG00000067955	protein_coding	2882.32	0.195395	0.0364788	5.3564	8.48977e-08	1.5351e-06
PDK3	ENSG00000067992	protein_coding	587.749	-0.0263143	0.0521175	-0.504904	0.613626	0.720438
HYAL2	ENSG00000068001	protein_coding	5557.42	-0.157998	0.0627384	-2.51836	0.0117904	0.0340458
HDAC4	ENSG00000068024	protein_coding	876.179	0.0565087	0.0467112	1.20975	0.226376	0.347048
RASSF1	ENSG00000068028	protein_coding	1348.01	0.0967045	0.0414028	2.3357	0.0195068	0.0511806
FGFR3	ENSG00000068078	protein_coding	1845.42	-0.249465	0.0994759	-2.50779	0.0121488	0.0349214
IFI35	ENSG00000068079	protein_coding	2406.03	0.116472	0.0542774	2.14586	0.031884	0.0760607
HEATR6	ENSG00000068097	protein_coding	1027.11	0.0581734	0.0323523	1.79812	0.0721576	0.144767
COASY	ENSG00000068120	protein_coding	3543.52	0.0642392	0.0398853	1.6106	0.107268	0.19676
PLEKHH3	ENSG00000068137	protein_coding	1391.1	0.0272975	0.056951	0.479315	0.631714	0.735322
MEF2A	ENSG00000068305	protein_coding	5835.77	-0.143636	0.0432691	-3.3196	0.00090145	0.00409357
OTUD5	ENSG00000068308	protein_coding	4055.48	0.0150887	0.0320559	0.4707	0.637855	0.740214
TFE3	ENSG00000068323	protein_coding	4128.37	0.113783	0.0370649	3.06984	0.00214175	0.008366
TBC1D25	ENSG00000068354	protein_coding	1268	-0.0113707	0.0306316	-0.371209	0.710482	0.798299
ACSL4	ENSG00000068366	protein_coding	4844.31	0.138633	0.0590317	2.34845	0.0188517	0.0497834
INPP5A	ENSG00000068383	protein_coding	1463.88	-0.167883	0.0423425	-3.96488	7.34339e-05	0.000503042
GPKOW	ENSG00000068394	protein_coding	1207.73	-0.0581347	0.0302725	-1.92038	0.0548094	0.116762
GRIPAP1	ENSG00000068400	protein_coding	2891.12	0.00966508	0.0384646	0.251272	0.801604	0.864861
FTSJ1	ENSG00000068438	protein_coding	1467.63	0.0763451	0.0461601	1.65392	0.0981435	0.183729
PRR11	ENSG00000068489	protein_coding	372.676	0.437244	0.0879419	4.97197	6.62775e-07	9.09013e-06
REEP1	ENSG00000068615	protein_coding	241.01	-0.24328	0.102929	-2.36357	0.0180999	0.0481766
ATP11A	ENSG00000068650	protein_coding	17606.6	-0.384024	0.0804782	-4.77177	1.82611e-06	2.18595e-05
POLR1A	ENSG00000068654	protein_coding	2421.39	-0.00178924	0.0373638	-0.0478869	0.961806	0.974937
LAPTM4A	ENSG00000068697	protein_coding	25407.3	-0.00936585	0.0417085	-0.224555	0.822325	0.879055
TTC7A	ENSG00000068724	protein_coding	2683.9	0.0382274	0.0491689	0.777472	0.43688	0.565168
IP6K2	ENSG00000068745	protein_coding	2547.67	0.0783907	0.0417597	1.87718	0.0604929	0.126369
STON1-GTF2A1L	ENSG00000068781	protein_coding	16.2409	0.614059	0.158783	3.86728	0.000110056	0.000707201
SRBD1	ENSG00000068784	protein_coding	1136.06	-0.100418	0.0369391	-2.71846	0.00655862	0.0210874
KIF2A	ENSG00000068796	protein_coding	1691.44	0.468921	0.0884002	5.30452	1.12971e-07	1.97712e-06
RASGRP2	ENSG00000068831	protein_coding	654.431	0.11279	0.0750096	1.50368	0.132665	0.231698
PSME4	ENSG00000068878	protein_coding	2892.86	0.0988158	0.0411105	2.40366	0.0162318	0.0440862
IFT80	ENSG00000068885	protein_coding	1027.75	-0.0799568	0.0481154	-1.66177	0.0965583	0.181465
SIRT2	ENSG00000068903	protein_coding	3887.31	0.0034686	0.0334595	0.103666	0.917435	0.945266
ERLEC1	ENSG00000068912	protein_coding	4194.47	0.0784391	0.039204	2.0008	0.0454145	0.100733
PPP2R5B	ENSG00000068971	protein_coding	1473.26	0.0837268	0.0441773	1.89525	0.0580597	0.122332
PYGM	ENSG00000068976	protein_coding	296.583	0.0101151	0.0898227	0.112612	0.910338	0.940468
PAGE1	ENSG00000068985	protein_coding	0.790363	1.03843	0.417173	2.48921	0.0128027	0.0364169
PITX1	ENSG00000069011	protein_coding	99.4718	1.10107	0.251309	4.38133	1.17957e-05	0.00010699
TRPC7	ENSG00000069018	protein_coding	19.036	0.221575	0.148499	1.49209	0.135674	0.235575
MAST4	ENSG00000069020	protein_coding	3989.39	-0.239395	0.0622573	-3.84525	0.00012043	0.0007622
ADGRF5	ENSG00000069122	protein_coding	13529.7	-0.482103	0.0881504	-5.4691	4.52326e-08	8.8173e-07
SDK2	ENSG00000069188	protein_coding	158.58	0.497708	0.133025	3.74145	0.00018296	0.00108017
ADAM7	ENSG00000069206	protein_coding	14.1679	-0.43459	0.248212	-1.75088	0.0799663	0.156735
NUP133	ENSG00000069248	protein_coding	2488.29	-0.101955	0.0351788	-2.89819	0.00375323	0.0132765
NUCKS1	ENSG00000069275	protein_coding	18979.3	-0.0619818	0.0356398	-1.73912	0.082014	0.159851
VPS35	ENSG00000069329	protein_coding	8321.71	-0.0467129	0.0364385	-1.28196	0.199855	0.315993
DNAJA2	ENSG00000069345	protein_coding	5063.14	-0.0736211	0.0338687	-2.17372	0.0297261	0.0719317
BCL3	ENSG00000069399	protein_coding	2556.31	0.383249	0.0800726	4.78627	1.69909e-06	2.05094e-05
KCNAB2	ENSG00000069424	protein_coding	2058.33	0.485019	0.0789911	6.14017	8.24332e-10	2.5237e-08
ABCC9	ENSG00000069431	protein_coding	1842.04	0.12485	0.0841598	1.48349	0.137944	0.238596
GAL	ENSG00000069482	protein_coding	4.37926	1.08462	0.204778	5.29657	1.18e-07	2.05468e-06
CLEC2D	ENSG00000069493	protein_coding	946.824	0.359923	0.0848717	4.24079	2.22738e-05	0.000182712
FUNDC1	ENSG00000069509	protein_coding	948.473	0.0486339	0.0404834	1.20133	0.229624	0.350669
MAOB	ENSG00000069535	protein_coding	13297.1	-0.112473	0.087076	-1.29167	0.196471	0.311862
RORA	ENSG00000069667	protein_coding	3295.56	-0.282078	0.0570446	-4.94487	7.6196e-07	1.0243e-05
DRD4	ENSG00000069696	protein_coding	54.7905	0.0514185	0.103049	0.498973	0.617798	0.72376
TGFBR3	ENSG00000069702	protein_coding	2621.02	-0.166209	0.0644086	-2.58055	0.0098644	0.0294339
PLA2G10	ENSG00000069764	protein_coding	7.87354	-0.0147149	0.0978676	-0.150355	0.880484	0.920175
HES2	ENSG00000069812	protein_coding	119.888	-0.0615384	0.117811	-0.522349	0.601427	0.710484
ATP1B3	ENSG00000069849	protein_coding	4435.52	0.149655	0.040552	3.69045	0.000223856	0.00127513
NEDD4	ENSG00000069869	protein_coding	2148.42	-0.0550983	0.0623622	-0.883521	0.376955	0.508055
PIGB	ENSG00000069943	protein_coding	787.596	-0.0644138	0.0370422	-1.73893	0.0820474	0.159881
MAPK6	ENSG00000069956	protein_coding	2459.56	0.0595324	0.0439225	1.3554	0.175291	0.285964
GNB5	ENSG00000069966	protein_coding	1955.16	-0.117223	0.0383249	-3.05865	0.00222333	0.00863329
RAB27A	ENSG00000069974	protein_coding	1668.97	0.220232	0.0506168	4.35096	1.35541e-05	0.00012023
HDHD5	ENSG00000069998	protein_coding	1997.96	0.022441	0.0402344	0.557756	0.577011	0.689743
UFD1	ENSG00000070010	protein_coding	2751.21	0.0631975	0.036716	1.72125	0.085205	0.164528
LRP6	ENSG00000070018	protein_coding	2672.68	-0.275302	0.0567147	-4.85415	1.20906e-06	1.52533e-05
GUCY2C	ENSG00000070019	protein_coding	85.3085	-0.172643	0.0842877	-2.04826	0.0405348	0.0920081
SCT	ENSG00000070031	protein_coding	4.47466	0.0637503	0.131424	0.485074	0.627624	0.732163
PHRF1	ENSG00000070047	protein_coding	2922.69	0.0762569	0.0370386	2.05885	0.0395086	0.0901226
ELP1	ENSG00000070061	protein_coding	2286.79	-0.219757	0.0357381	-6.14909	7.79302e-10	2.40229e-08
NUCB2	ENSG00000070081	protein_coding	4594.11	0.157239	0.0509748	3.08465	0.00203794	0.00802996
PFN2	ENSG00000070087	protein_coding	4728.41	-0.232664	0.103796	-2.24154	0.0249908	0.0625337
PTPN3	ENSG00000070159	protein_coding	3217.31	-0.438209	0.0785274	-5.58033	2.40067e-08	5.02364e-07
SPTB	ENSG00000070182	protein_coding	121.903	0.203818	0.104949	1.94207	0.0521288	0.112205
DAPP1	ENSG00000070190	protein_coding	280.827	0.514503	0.086401	5.95483	2.60342e-09	7.10425e-08
FGF10	ENSG00000070193	protein_coding	5.41836	0.889959	0.239235	3.72002	0.000199208	0.00115895
SLC44A1	ENSG00000070214	protein_coding	5251.82	-0.220273	0.0491451	-4.48208	7.39182e-06	7.17948e-05
TMEM260	ENSG00000070269	protein_coding	1154.2	-0.140049	0.0363627	-3.85146	0.000117418	0.000747095
SMG6	ENSG00000070366	protein_coding	1529.32	-0.162678	0.0520382	-3.12612	0.00177131	0.00715667
EXOC5	ENSG00000070367	protein_coding	3584.89	-0.127072	0.0482085	-2.63587	0.00839207	0.0257594
CLTCL1	ENSG00000070371	protein_coding	550.7	-0.0256819	0.064423	-0.398645	0.690155	0.782362
FGF22	ENSG00000070388	protein_coding	4.90551	0.338821	0.126507	2.67827	0.00740034	0.0232525
FSTL3	ENSG00000070404	protein_coding	6383.63	0.0653787	0.105223	0.621336	0.534379	0.652489
DGCR2	ENSG00000070413	protein_coding	8167.76	-0.0384012	0.0381678	-1.00611	0.314361	0.444254
RNF126	ENSG00000070423	protein_coding	1554.83	0.125596	0.05011	2.5064	0.0121967	0.0350254
MNT	ENSG00000070444	protein_coding	1377.97	0.0689484	0.0381013	1.80961	0.0703566	0.142035
ZXDC	ENSG00000070476	protein_coding	1780.53	-0.0960287	0.0370067	-2.5949	0.00946185	0.0284244
JMJD6	ENSG00000070495	protein_coding	1609.82	0.210478	0.0502484	4.18875	2.805e-05	0.000222301
POLB	ENSG00000070501	protein_coding	660.884	0.0510255	0.0379517	1.34448	0.178792	0.290373
ST6GALNAC1	ENSG00000070526	protein_coding	20.7683	0.281993	0.109455	2.57633	0.00998561	0.0297221
WIPI1	ENSG00000070540	protein_coding	1469.72	-0.0609384	0.0438718	-1.38901	0.16483	0.273177
FRMPD1	ENSG00000070601	protein_coding	64.2056	-0.376508	0.12719	-2.96021	0.00307428	0.0112386
GBA2	ENSG00000070610	protein_coding	4501.5	-0.206569	0.048803	-4.23271	2.30895e-05	0.000188339
NDST1	ENSG00000070614	protein_coding	9472.54	-0.243262	0.0561974	-4.3287	1.49993e-05	0.000130894
ASNS	ENSG00000070669	protein_coding	1423.56	0.217549	0.0725668	2.99791	0.0027184	0.0101871
AP3M2	ENSG00000070718	protein_coding	1508.55	-0.0977442	0.0327338	-2.98604	0.0028262	0.0105166
CNGB1	ENSG00000070729	protein_coding	10.0061	0.695728	0.194313	3.58045	0.000342998	0.00182255
ST6GALNAC2	ENSG00000070731	protein_coding	368.471	-0.23756	0.115206	-2.06205	0.0392029	0.0895398
CHAT	ENSG00000070748	protein_coding	8.26808	2.45902	0.36719	6.69687	2.12925e-11	9.56516e-10
PABPC1	ENSG00000070756	protein_coding	42119.7	0.210508	0.0421141	4.99851	5.77755e-07	8.08025e-06
TESK2	ENSG00000070759	protein_coding	257.953	-0.0769216	0.0490266	-1.56898	0.116653	0.20991
CFAP20	ENSG00000070761	protein_coding	1455.35	-0.0512573	0.0320978	-1.59691	0.110285	0.201038
CSNK2A2	ENSG00000070770	protein_coding	4552.83	0.0221853	0.0319357	0.694685	0.487253	0.611141
PTPN21	ENSG00000070778	protein_coding	1240.53	-0.268616	0.0588862	-4.56161	5.07624e-06	5.20886e-05
EIF2B3	ENSG00000070785	protein_coding	959.122	0.0401898	0.0329872	1.21835	0.223093	0.343559
CAMK2A	ENSG00000070808	protein_coding	15.7827	0.140875	0.133426	1.05583	0.291045	0.420015
TCOF1	ENSG00000070814	protein_coding	2720.18	0.236905	0.0510571	4.64	3.48407e-06	3.77347e-05
CDC42	ENSG00000070831	protein_coding	13086	0.00220505	0.0320822	0.0687313	0.945204	0.963756
OSBPL3	ENSG00000070882	protein_coding	2465.84	0.132271	0.0639151	2.06949	0.0385004	0.0882281
EPHA8	ENSG00000070886	protein_coding	4.77745	1.56918	0.197245	7.9555	1.78411e-15	1.61757e-13
SLC12A3	ENSG00000070915	protein_coding	170.443	0.776121	0.205886	3.76966	0.000163467	0.000981418
RAD18	ENSG00000070950	protein_coding	458.224	0.0791516	0.0387524	2.04249	0.0411026	0.0930513
ATP2B1	ENSG00000070961	protein_coding	2704.4	0.137872	0.05469	2.52097	0.0117033	0.0338409
TRPM5	ENSG00000070985	protein_coding	5.08174	-0.274779	0.170711	-1.60961	0.107483	0.197056
NCK2	ENSG00000071051	protein_coding	4229.72	0.000945087	0.0468614	0.0201677	0.98391	0.99
MAP4K4	ENSG00000071054	protein_coding	9097.91	0.0501897	0.0487253	1.03006	0.302984	0.432898
MGAT4A	ENSG00000071073	protein_coding	4966.18	-0.109976	0.0544594	-2.01941	0.0434449	0.097277
RPL31	ENSG00000071082	protein_coding	37442.1	0.13048	0.0523714	2.49144	0.0127228	0.0362381
WDR1	ENSG00000071127	protein_coding	16735.1	0.00874952	0.0378225	0.231331	0.817057	0.87538
SNX13	ENSG00000071189	protein_coding	3542.93	-0.260605	0.0612468	-4.255	2.09047e-05	0.000173487
MS4A12	ENSG00000071203	protein_coding	0.805567	1.22703	0.347905	3.5269	0.000420453	0.00216464
ARHGAP10	ENSG00000071205	protein_coding	1282.6	-0.0645767	0.0483482	-1.33566	0.181661	0.293932
RPS6KA2	ENSG00000071242	protein_coding	4207.16	-0.241992	0.0683462	-3.54068	0.000399098	0.00207043
ING3	ENSG00000071243	protein_coding	1056.84	-0.146568	0.0443994	-3.30111	0.000963015	0.00431744
VASH1	ENSG00000071246	protein_coding	3325.76	-0.154998	0.0678002	-2.2861	0.0222485	0.05696
LMCD1	ENSG00000071282	protein_coding	1758.44	0.25994	0.0626009	4.15233	3.29102e-05	0.00025437
BUD23	ENSG00000071462	protein_coding	3435.48	0.105271	0.0441418	2.38484	0.0170865	0.0459503
SEL1L	ENSG00000071537	protein_coding	9616.96	-0.0440176	0.0513454	-0.857284	0.391288	0.521709
TRIP13	ENSG00000071539	protein_coding	321.004	0.499527	0.0770987	6.47906	9.22972e-11	3.5534e-09
ATP6AP1	ENSG00000071553	protein_coding	11163.7	-0.0801691	0.0425359	-1.88474	0.0594653	0.124618
TCF3	ENSG00000071564	protein_coding	2460.26	0.197965	0.0397596	4.97905	6.38967e-07	8.80955e-06
TRIB2	ENSG00000071575	protein_coding	5758.58	-0.123679	0.0735781	-1.68091	0.0927795	0.175864
DAZAP1	ENSG00000071626	protein_coding	4275.92	0.0896513	0.0314227	2.85308	0.0043298	0.0149504
MBD3	ENSG00000071655	protein_coding	3318.05	0.10838	0.050725	2.13662	0.0326286	0.0773704
PRLH	ENSG00000071677	protein_coding	0.113373	0.334803	0.613999	0.545284	0.585558
HLTF	ENSG00000071794	protein_coding	2241.7	-0.167729	0.051964	-3.2278	0.00124748	0.0053569
FAM50A	ENSG00000071859	protein_coding	3879	0.139724	0.0584282	2.39138	0.0167853	0.0453117
FAM3A	ENSG00000071889	protein_coding	2729.23	-0.0022906	0.0537891	-0.0425847	0.966033	0.977757
CPSF1	ENSG00000071894	protein_coding	3492.94	0.102779	0.0503351	2.0419	0.0411613	0.0931794
MYO3B	ENSG00000071909	protein_coding	166.67	0.511341	0.184183	2.77627	0.00549865	0.0182031
CYBRD1	ENSG00000071967	protein_coding	4925.62	0.253293	0.0773557	3.27439	0.0010589	0.00467094
CDH19	ENSG00000071991	protein_coding	12.9609	0.925195	0.273659	3.38084	0.000722656	0.00341271
PDCD2	ENSG00000071994	protein_coding	2124.12	0.0176459	0.0348804	0.505897	0.612929	0.719904
SLC6A15	ENSG00000072041	protein_coding	16.1463	0.875249	0.288019	3.03886	0.00237473	0.00911122
RDH11	ENSG00000072042	protein_coding	5510.02	-0.192181	0.0696917	-2.75758	0.00582302	0.0190821
PRKACA	ENSG00000072062	protein_coding	4874.43	0.0328617	0.0337078	0.974898	0.329611	0.45993
ADGRL1	ENSG00000072071	protein_coding	1156.53	0.138444	0.0785049	1.7635	0.0778154	0.153386
SPP2	ENSG00000072080	protein_coding	0.488599	0.77042	0.31142	2.47389	0.013365	0.037695
ACTN1	ENSG00000072110	protein_coding	11283	0.250131	0.0641243	3.90072	9.59083e-05	0.000630999
ZFYVE26	ENSG00000072121	protein_coding	2300.58	-0.154815	0.039844	-3.88554	0.000102104	0.000665186
RPS6KA6	ENSG00000072133	protein_coding	308.77	-0.660828	0.154248	-4.28418	1.83412e-05	0.000155386
EPN2	ENSG00000072134	protein_coding	1682.59	-0.113953	0.039137	-2.91166	0.00359518	0.0128087
PTPN18	ENSG00000072135	protein_coding	5332.31	0.0904729	0.0400805	2.25728	0.0239905	0.0605253
LIMS2	ENSG00000072163	protein_coding	2589.28	0.00741011	0.0781756	0.094788	0.924483	0.950103
ASIC4	ENSG00000072182	protein_coding	9.21315	0.779065	0.144881	5.37726	7.56276e-08	1.38712e-06
SPEG	ENSG00000072195	protein_coding	222.876	1.00085	0.120183	8.3277	8.2427e-17	9.0302e-15
LNX1	ENSG00000072201	protein_coding	801.997	-0.423148	0.0810362	-5.22172	1.77272e-07	2.93036e-06
ALDH3A2	ENSG00000072210	protein_coding	8931.54	-0.448044	0.0671654	-6.67075	2.54505e-11	1.12368e-09
TFRC	ENSG00000072274	protein_coding	4993.18	-0.0442755	0.0777427	-0.569513	0.569008	0.682724
SREBF1	ENSG00000072310	protein_coding	6015.86	0.0146557	0.0694499	0.211026	0.832867	0.886516
TRPC5	ENSG00000072315	protein_coding	3.17623	0.0310871	0.160564	0.193612	0.84648	0.896123
AFF4	ENSG00000072364	protein_coding	9620.26	-0.194015	0.0532481	-3.64361	0.000268844	0.00148392
UBE2D1	ENSG00000072401	protein_coding	1068.43	0.188551	0.0505878	3.7272	0.000193616	0.00113305
MPP5	ENSG00000072415	protein_coding	2357.51	-0.345982	0.0563082	-6.14443	8.02509e-10	2.46364e-08
RHOBTB1	ENSG00000072422	protein_coding	4691.58	-0.170185	0.0701536	-2.42589	0.0152707	0.0419966
SMC1A	ENSG00000072501	protein_coding	5283.28	-0.0275094	0.0446747	-0.615771	0.538046	0.655498
HSD17B10	ENSG00000072506	protein_coding	2900.3	0.0406813	0.0532426	0.764074	0.444823	0.572741
MARK2	ENSG00000072518	protein_coding	2545.62	0.0540041	0.0286202	1.88693	0.0591703	0.124147
HMMR	ENSG00000072571	protein_coding	240.009	0.498765	0.0952027	5.23897	1.61473e-07	2.70724e-06
CHFR	ENSG00000072609	protein_coding	1393.09	0.256268	0.0440934	5.81194	6.17531e-09	1.53517e-07
TRHDE	ENSG00000072657	protein_coding	1283.89	-0.671749	0.136871	-4.90788	9.20664e-07	1.20768e-05
P4HA2	ENSG00000072682	protein_coding	6936.33	0.0230403	0.0682264	0.337704	0.735586	0.817017
FCGR2B	ENSG00000072694	protein_coding	627.489	0.68266	0.0990224	6.894	5.42456e-12	2.71216e-10
NFATC3	ENSG00000072736	protein_coding	1601.79	-0.0631433	0.0475168	-1.32886	0.183893	0.296507
TRNT1	ENSG00000072756	protein_coding	666.399	-0.0341496	0.0486701	-0.701654	0.482895	0.607567
ACADVL	ENSG00000072778	protein_coding	24483.1	-0.0132723	0.0544264	-0.243859	0.80734	0.868717
STK10	ENSG00000072786	protein_coding	3381.35	0.0603598	0.0449317	1.34337	0.179152	0.290789
FBXW11	ENSG00000072803	protein_coding	3872.06	-0.199359	0.0425808	-4.68189	2.84237e-06	3.18337e-05
ACAP1	ENSG00000072818	protein_coding	989.202	0.567717	0.0794731	7.14352	9.09729e-13	5.23334e-11
CRMP1	ENSG00000072832	protein_coding	1981.1	-0.0547517	0.0677984	-0.807566	0.41934	0.549054
EVC	ENSG00000072840	protein_coding	3946.96	-0.311325	0.0821876	-3.78798	0.000151875	0.000921226
DERL2	ENSG00000072849	protein_coding	2640.67	0.106061	0.0351435	3.01795	0.0025449	0.00964171
SIDT1	ENSG00000072858	protein_coding	221.363	0.318124	0.068995	4.61082	4.01077e-06	4.2603e-05
NDE1	ENSG00000072864	protein_coding	1042.46	0.134622	0.0375249	3.58754	0.000333818	0.00178246
IRAG1	ENSG00000072952	protein_coding	2670.83	0.0409431	0.0765287	0.535004	0.592647	0.70323
TMEM38A	ENSG00000072954	protein_coding	325.522	-0.712832	0.0953551	-7.47555	7.68816e-14	5.49832e-12
AP1M1	ENSG00000072958	protein_coding	4209.54	0.164814	0.0399214	4.12846	3.65205e-05	0.000277713
PVR	ENSG00000073008	protein_coding	2607.07	0.121821	0.0577963	2.10777	0.035051	0.0819408
XRCC1	ENSG00000073050	protein_coding	2055.6	0.00271877	0.0344869	0.0788349	0.937164	0.958625
SCARB1	ENSG00000073060	protein_coding	15315.5	-0.0550928	0.093141	-0.591499	0.554186	0.669415
CYP2W1	ENSG00000073067	protein_coding	14.981	0.176028	0.162253	1.0849	0.277967	0.405409
MCM2	ENSG00000073111	protein_coding	1354.58	0.17912	0.0624266	2.86929	0.00411394	0.0143168
MOV10L1	ENSG00000073146	protein_coding	46.3156	-0.0877973	0.106476	-0.824571	0.409615	0.539975
PANX2	ENSG00000073150	protein_coding	102.973	0.809958	0.183755	4.40782	1.04415e-05	9.6508e-05
SELENOO	ENSG00000073169	protein_coding	1211.16	0.0851959	0.0544523	1.5646	0.117677	0.211353
TP63	ENSG00000073282	protein_coding	48.2666	0.214056	0.102579	2.08674	0.0369117	0.0854019
ALPK1	ENSG00000073331	protein_coding	1507.43	0.124761	0.0428822	2.90938	0.00362147	0.0128808
LLGL2	ENSG00000073350	protein_coding	2569.16	-0.149848	0.0675999	-2.21669	0.0266444	0.0658274
PDE8A	ENSG00000073417	protein_coding	3436.67	-0.144375	0.0378318	-3.81625	0.000135497	0.000838376
CLCN4	ENSG00000073464	protein_coding	1294.45	-0.258461	0.0644923	-4.00763	6.1332e-05	0.000430567
NLE1	ENSG00000073536	protein_coding	1143.69	-0.0366218	0.0445428	-0.822172	0.410979	0.541167
SDHA	ENSG00000073578	protein_coding	12589.4	-0.103251	0.0605426	-1.70543	0.0881138	0.168767
SMARCE1	ENSG00000073584	protein_coding	3908.23	0.0436212	0.0269038	1.62138	0.104937	0.193469
FNDC8	ENSG00000073598	protein_coding	3.64357	-0.154679	0.0968203	-1.59759	0.110134	0.200856
GSDMB	ENSG00000073605	protein_coding	443.231	0.505647	0.11076	4.56526	4.98883e-06	5.13212e-05
KDM5A	ENSG00000073614	protein_coding	3583.96	-0.0650984	0.0434592	-1.49792	0.134154	0.233615
ADAM11	ENSG00000073670	protein_coding	63.7991	0.382013	0.102724	3.71881	0.000200164	0.0011636
PPP2R3A	ENSG00000073711	protein_coding	4449.84	-0.0583111	0.0707089	-0.824664	0.409563	0.539947
FERMT2	ENSG00000073712	protein_coding	4154.89	-0.111105	0.05232	-2.12357	0.0337061	0.0793875
ABCB11	ENSG00000073734	protein_coding	2.29774	0.887585	0.187074	4.74457	2.0895e-06	2.452e-05
DHRS9	ENSG00000073737	protein_coding	117.477	0.118103	0.113392	1.04155	0.297621	0.426887
CD5L	ENSG00000073754	protein_coding	163.72	-0.174908	0.215955	-0.809927	0.417982	0.54782
PTGS2	ENSG00000073756	protein_coding	615.733	0.353698	0.140308	2.52088	0.0117062	0.0338451
IGF2BP2	ENSG00000073792	protein_coding	396.57	1.12137	0.162871	6.88497	5.77998e-12	2.87059e-10
MAP3K13	ENSG00000073803	protein_coding	2948.65	-0.162355	0.0373873	-4.34252	1.40858e-05	0.000124104
ST6GAL1	ENSG00000073849	protein_coding	7161.15	0.0650404	0.0894732	0.726926	0.467271	0.593056
TBX21	ENSG00000073861	protein_coding	150.19	0.18999	0.0810653	2.34367	0.0190952	0.0503194
VDAC1P1	ENSG00000073905	processed_pseudogene	10.7734	-0.115403	0.081863	-1.40971	0.158625	0.265312
FRY	ENSG00000073910	protein_coding	2479.98	-0.177948	0.069284	-2.56839	0.0102172	0.0302815
PICALM	ENSG00000073921	protein_coding	17661.9	-0.137263	0.039923	-3.4382	0.000585587	0.00286217
NSF	ENSG00000073969	protein_coding	2131.84	0.0230216	0.0390861	0.588996	0.555864	0.670806
GLI2	ENSG00000074047	protein_coding	265.382	0.205256	0.0969059	2.11809	0.0341671	0.0802396
CLASP1	ENSG00000074054	protein_coding	4784.02	-0.00846053	0.0310185	-0.272757	0.78504	0.852976
MRPS34	ENSG00000074071	protein_coding	3098.35	0.110289	0.0601686	1.833	0.0668021	0.136418
NOTCH3	ENSG00000074181	protein_coding	19661.3	0.040188	0.0850037	0.472779	0.636371	0.739095
CLNS1A	ENSG00000074201	protein_coding	3252.37	0.0622727	0.0320073	1.94558	0.0517057	0.111455
PPP2R2C	ENSG00000074211	protein_coding	194.276	2.1819	0.192078	11.3594	6.65736e-30	3.42035e-27
TEAD2	ENSG00000074219	protein_coding	1288.68	0.0165161	0.0636924	0.259309	0.795396	0.860312
EED	ENSG00000074266	protein_coding	818.03	0.0614784	0.0327015	1.87999	0.0601101	0.125692
CDHR2	ENSG00000074276	protein_coding	1555.6	-0.304543	0.162639	-1.87251	0.0611365	0.127366
SNCB	ENSG00000074317	protein_coding	6.94568	0.901117	0.231219	3.89724	9.72948e-05	0.000638509
TSG101	ENSG00000074319	protein_coding	3762.24	-0.0636599	0.0386898	-1.64539	0.0998889	0.186345
NCBP3	ENSG00000074356	protein_coding	2985.56	-0.0255063	0.0382516	-0.666802	0.504899	0.62694
ATP2A3	ENSG00000074370	protein_coding	2601.63	0.162805	0.0703575	2.31397	0.0206693	0.0536606
CA12	ENSG00000074410	protein_coding	45277	-0.0381659	0.0908299	-0.42019	0.674346	0.769594
MGLL	ENSG00000074416	protein_coding	18539.1	-0.0391331	0.0548836	-0.71302	0.475833	0.600943
NTN4	ENSG00000074527	protein_coding	6703.91	-0.428272	0.0858876	-4.98642	6.15086e-07	8.52236e-06
BCS1L	ENSG00000074582	protein_coding	1223.58	0.0611276	0.043438	1.40724	0.159357	0.266278
NUAK1	ENSG00000074590	protein_coding	1733.08	-0.0876604	0.0664301	-1.31959	0.186972	0.300287
DPP8	ENSG00000074603	protein_coding	2861.21	-0.127074	0.0374325	-3.39476	0.000686893	0.00327461
SLC24A1	ENSG00000074621	protein_coding	924.452	-0.0819521	0.0450056	-1.82093	0.0686173	0.139228
ZNF532	ENSG00000074657	protein_coding	4149	-0.0336889	0.0539353	-0.624617	0.532223	0.650603
SCARF1	ENSG00000074660	protein_coding	1945.33	-0.263667	0.0638845	-4.12725	3.67133e-05	0.000278988
LMAN1	ENSG00000074695	protein_coding	15582.8	0.00125732	0.0498133	0.0252406	0.979863	0.987238
HACD3	ENSG00000074696	protein_coding	4916.28	-0.140754	0.0651747	-2.15964	0.0308006	0.0740096
IPCEF1	ENSG00000074706	protein_coding	397.994	-0.0839553	0.0823739	-1.0192	0.308109	0.438078
ZZEF1	ENSG00000074755	protein_coding	3427.63	-0.10891	0.0380998	-2.85854	0.00425591	0.014726
NOX3	ENSG00000074771	protein_coding	0.469185	0.674961	0.307934	2.1919	0.0283869	0.0692899
ENO1	ENSG00000074800	protein_coding	157218	-0.0997556	0.0593423	-1.68102	0.0927591	0.175833
SLC12A1	ENSG00000074803	protein_coding	319.272	0.199337	0.217399	0.916919	0.359185	0.49009
MYDGF	ENSG00000074842	protein_coding	5239.19	0.257129	0.0545221	4.71606	2.40461e-06	2.7623e-05
ANO8	ENSG00000074855	protein_coding	682.098	0.14604	0.0580642	2.51515	0.0118982	0.0343085
TUBE1	ENSG00000074935	protein_coding	852.184	-0.0613557	0.0552065	-1.11138	0.266403	0.392928
ARHGEF10L	ENSG00000074964	protein_coding	3612.79	-0.106652	0.0545329	-1.95574	0.050496	0.109418
TXK	ENSG00000074966	protein_coding	157.841	0.0881977	0.0891667	0.989133	0.322598	0.452959
WSCD2	ENSG00000075035	protein_coding	42.8275	0.0044915	0.165834	0.0270844	0.978392	0.986225
KCNQ2	ENSG00000075043	protein_coding	2.5495	0.646028	0.186188	3.46976	0.000520923	0.00258915
TACR2	ENSG00000075073	protein_coding	40.9508	0.160268	0.0743842	2.1546	0.0311933	0.0747803
ACTR6	ENSG00000075089	protein_coding	1227.57	-0.028214	0.0364394	-0.774272	0.43877	0.56707
TIPIN	ENSG00000075131	protein_coding	282.803	-0.0315802	0.036189	-0.872646	0.382856	0.513745
SRI	ENSG00000075142	protein_coding	5141.44	0.0401407	0.0500073	0.802697	0.42215	0.551648
EIF4G3	ENSG00000075151	protein_coding	4132.06	-0.0439932	0.0334287	-1.31603	0.188164	0.301735
NUP37	ENSG00000075188	protein_coding	777.699	0.0383486	0.0391416	0.97974	0.327214	0.457615
SEMA3A	ENSG00000075213	protein_coding	174.439	0.898954	0.123048	7.3057	2.75819e-13	1.80242e-11
GTSE1	ENSG00000075218	protein_coding	215.197	0.478079	0.0895173	5.34063	9.26252e-08	1.66271e-06
SEMA3C	ENSG00000075223	protein_coding	2917.02	0.338814	0.149291	2.26949	0.0232388	0.059042
TTC38	ENSG00000075234	protein_coding	4069.39	-0.160229	0.0594215	-2.69648	0.00700774	0.0222466
ACAT1	ENSG00000075239	protein_coding	9387.72	-0.53276	0.0952743	-5.59186	2.24656e-08	4.76359e-07
GRAMD4	ENSG00000075240	protein_coding	5242.63	0.145954	0.0830365	1.75771	0.0787974	0.154953
CELSR1	ENSG00000075275	protein_coding	6467.38	-0.066245	0.0705145	-0.939453	0.347498	0.477981
WNT8B	ENSG00000075290	protein_coding	5.25883	0.173331	0.124169	1.39593	0.162736	0.27056
ZNF638	ENSG00000075292	protein_coding	5752.52	-0.11954	0.0343662	-3.47842	0.000504387	0.00252098
SLC25A40	ENSG00000075303	protein_coding	1405.17	-0.116505	0.0615545	-1.89272	0.0583951	0.122882
TIMM21	ENSG00000075336	protein_coding	1134.03	-0.0811894	0.0366528	-2.2151	0.0267535	0.0660244
ADD2	ENSG00000075340	protein_coding	252.253	0.641109	0.142255	4.50675	6.58291e-06	6.50692e-05
FGF4	ENSG00000075388	protein_coding	0.364113	0.269781	0.473153	0.570177	0.568558	0.682312
RASAL2	ENSG00000075391	protein_coding	2878.05	-0.162186	0.0540002	-3.00344	0.00266949	0.0100342
VPS9D1	ENSG00000075399	protein_coding	1051.96	0.127672	0.0583025	2.18981	0.0285377	0.0695783
ZNF37A	ENSG00000075407	protein_coding	1703.27	-0.0390065	0.0459871	-0.848206	0.396323	0.526685
MARK3	ENSG00000075413	protein_coding	2847.55	-0.00702167	0.0375637	-0.186927	0.851718	0.899981
SLC25A3	ENSG00000075415	protein_coding	20264.9	-0.0800745	0.0503785	-1.58946	0.111957	0.203343
FNDC3B	ENSG00000075420	protein_coding	9884.07	0.0900876	0.0481516	1.87092	0.0613568	0.127732
FOSL2	ENSG00000075426	protein_coding	15770	-0.086577	0.0539469	-1.60485	0.108526	0.198571
CACNG5	ENSG00000075429	protein_coding	7.35153	1.07779	0.215588	4.99931	5.75371e-07	8.05952e-06
CACNG4	ENSG00000075461	protein_coding	40.3943	0.938798	0.215831	4.34968	1.36334e-05	0.000120766
FRYL	ENSG00000075539	protein_coding	4382.6	-0.147702	0.0457847	-3.22602	0.00125526	0.00538305
TMEM131	ENSG00000075568	protein_coding	4202.91	0.0188426	0.036218	0.520256	0.602885	0.711711
FSCN1	ENSG00000075618	protein_coding	5746.28	0.22017	0.0778114	2.82953	0.00466164	0.0158876
ACTB	ENSG00000075624	protein_coding	228037	0.21502	0.0436318	4.92806	8.3052e-07	1.10415e-05
MOCOS	ENSG00000075643	protein_coding	489.808	1.19852	0.145869	8.21638	2.0974e-16	2.17013e-14
PLD1	ENSG00000075651	protein_coding	2308.7	-0.203448	0.0511982	-3.97373	7.07547e-05	0.000487077
ATP12A	ENSG00000075673	protein_coding	6.09784	0.53182	0.237088	2.24313	0.0248883	0.062312
WDR62	ENSG00000075702	protein_coding	173.629	0.413387	0.0835276	4.94911	7.45552e-07	1.00466e-05
DLG1	ENSG00000075711	protein_coding	3802.49	-0.0687274	0.0445106	-1.54407	0.122572	0.218188
RAB7A	ENSG00000075785	protein_coding	14646	-0.00632197	0.0371257	-0.170285	0.864786	0.909339
BCAP29	ENSG00000075790	protein_coding	3491.21	-0.00933866	0.0405051	-0.230555	0.81766	0.875731
SEC31B	ENSG00000075826	protein_coding	471.652	0.271477	0.112354	2.41628	0.0156801	0.042934
SART3	ENSG00000075856	protein_coding	3025.31	0.0238361	0.0239137	0.996754	0.318884	0.448886
ARHGAP15	ENSG00000075884	protein_coding	931.004	0.33155	0.0622384	5.3271	9.97907e-08	1.77354e-06
TUBA3D	ENSG00000075886	protein_coding	712.455	1.22225	0.216809	5.63743	1.72606e-08	3.76901e-07
PAX2	ENSG00000075891	protein_coding	3919.16	-0.148005	0.093928	-1.57573	0.115088	0.207754
EXOSC7	ENSG00000075914	protein_coding	1015.53	-0.130545	0.0683036	-1.91124	0.0559731	0.118747
KIFAP3	ENSG00000075945	protein_coding	2909.19	-0.0299188	0.0396427	-0.754712	0.450422	0.577935
MKRN2	ENSG00000075975	protein_coding	1197.15	-0.00864191	0.0354493	-0.243782	0.8074	0.86876
MCM6	ENSG00000076003	protein_coding	1770.27	0.237309	0.0436131	5.44122	5.29162e-08	1.01122e-06
REXO2	ENSG00000076043	protein_coding	2734.34	-0.0999813	0.0416286	-2.40174	0.0163172	0.0442887
RBM7	ENSG00000076053	protein_coding	1573.57	-0.0563279	0.0444028	-1.26857	0.204596	0.321668
RBMS2	ENSG00000076067	protein_coding	5256.72	-0.187323	0.0435968	-4.29673	1.73339e-05	0.000148484
BAZ2A	ENSG00000076108	protein_coding	7600.98	0.0142001	0.0378421	0.375245	0.707478	0.795801
PTPN23	ENSG00000076201	protein_coding	2649.03	0.0126116	0.0414462	0.30429	0.760907	0.83536
MLH1	ENSG00000076242	protein_coding	1457.07	-0.00140275	0.0320884	-0.0437153	0.965131	0.977278
UNG	ENSG00000076248	protein_coding	2235.67	0.0236111	0.0374486	0.630494	0.528371	0.647405
FMO4	ENSG00000076258	protein_coding	746.269	-0.182413	0.0621288	-2.93605	0.00332425	0.0120012
KLHL20	ENSG00000076321	protein_coding	1288.47	-0.0787185	0.0393251	-2.00174	0.0453132	0.100562
RGS11	ENSG00000076344	protein_coding	79.952	0.514585	0.127874	4.02417	5.71771e-05	0.000404895
SLC46A1	ENSG00000076351	protein_coding	786.45	-0.190706	0.0525971	-3.6258	0.000288068	0.0015737
PLXNA2	ENSG00000076356	protein_coding	4141.34	-0.328382	0.0643588	-5.10237	3.35434e-07	5.0928e-06
SPAG5	ENSG00000076382	protein_coding	1070.68	-0.0533173	0.103319	-0.516048	0.605821	0.714127
ANKRD13A	ENSG00000076513	protein_coding	6317.96	0.0138982	0.0579817	0.2397	0.810563	0.87083
TPD52	ENSG00000076554	protein_coding	3327.63	-0.0015908	0.0614907	-0.0258706	0.979361	0.986823
ACACB	ENSG00000076555	protein_coding	2673.72	-0.245456	0.0693095	-3.54145	0.000397936	0.00206609
TRAF4	ENSG00000076604	protein_coding	2072.15	0.185905	0.0553096	3.36117	0.000776144	0.00362092
PAG1	ENSG00000076641	protein_coding	3015.99	0.0472751	0.0610674	0.774146	0.438844	0.567085
GPATCH1	ENSG00000076650	protein_coding	736.667	-0.0613248	0.0279539	-2.19378	0.0282509	0.0690183
ICAM3	ENSG00000076662	protein_coding	168.187	0.538735	0.0820581	6.56529	5.19309e-11	2.13151e-09
NT5C2	ENSG00000076685	protein_coding	1192.49	-0.0703223	0.0489552	-1.43646	0.150871	0.255411
MCAM	ENSG00000076706	protein_coding	26517	-0.0829912	0.0740994	-1.12	0.262714	0.388706
GPC4	ENSG00000076716	protein_coding	3467.49	-0.140523	0.0960759	-1.46262	0.143572	0.245895
MBNL3	ENSG00000076770	protein_coding	1678.83	-0.156336	0.0960047	-1.62842	0.103436	0.191374
CAMSAP3	ENSG00000076826	protein_coding	1024.95	-0.108781	0.0729939	-1.49027	0.136153	0.236194
RAP1GAP	ENSG00000076864	protein_coding	2997.34	-0.448734	0.12248	-3.66374	0.00024856	0.00138981
XAB2	ENSG00000076924	protein_coding	3236.39	0.00523338	0.0448092	0.116793	0.907024	0.938073
ARHGEF1	ENSG00000076928	protein_coding	5160.11	0.220637	0.054771	4.02835	5.61696e-05	0.000399025
STXBP2	ENSG00000076944	protein_coding	2652.3	0.134417	0.0521811	2.57597	0.00999608	0.0297493
MAP2K7	ENSG00000076984	protein_coding	2236.45	0.00871887	0.0347156	0.251151	0.801697	0.864895
NMRK2	ENSG00000077009	protein_coding	69.5351	-0.381639	0.322137	-1.18471	0.236132	0.358075
DGKD	ENSG00000077044	protein_coding	2937.85	-0.0617137	0.0636924	-0.968933	0.332579	0.462967
CTTNBP2	ENSG00000077063	protein_coding	1680.33	-0.0771463	0.0885968	-0.870757	0.383887	0.514697
ACTL6B	ENSG00000077080	protein_coding	2.59245	0.956534	0.249849	3.82845	0.00012895	0.000805903
RARB	ENSG00000077092	protein_coding	1052.3	-0.187334	0.0696705	-2.68885	0.00716976	0.0226627
TOP2B	ENSG00000077097	protein_coding	5196.38	-0.0487033	0.0441276	-1.10369	0.269726	0.396522
TM9SF3	ENSG00000077147	protein_coding	12411.2	-0.00769273	0.0381817	-0.201477	0.840326	0.891825
NFKB2	ENSG00000077150	protein_coding	4549.06	0.236786	0.0630527	3.75537	0.000173085	0.00103008
UBE2T	ENSG00000077152	protein_coding	193.008	0.427613	0.0739772	5.78034	7.45497e-09	1.80706e-07
PPP1R12B	ENSG00000077157	protein_coding	4282.63	0.00473373	0.0819073	0.0577937	0.953913	0.969618
DNAJC10	ENSG00000077232	protein_coding	6362.65	0.121225	0.0394649	3.07172	0.00212829	0.00832434
GTF3C1	ENSG00000077235	protein_coding	4810.72	-0.0222593	0.0338379	-0.657821	0.510653	0.631524
IL4R	ENSG00000077238	protein_coding	4533.94	0.187444	0.0488524	3.83696	0.000124569	0.000783121
USP33	ENSG00000077254	protein_coding	3794.7	-0.0465325	0.0315754	-1.47369	0.140564	0.242127
PAK3	ENSG00000077264	protein_coding	183.224	0.446045	0.126787	3.51807	0.000434697	0.00222745
CAPN6	ENSG00000077274	protein_coding	1138.67	0.525883	0.198048	2.65533	0.00792307	0.0245603
DCX	ENSG00000077279	protein_coding	20.0585	0.419526	0.136893	3.06462	0.00217947	0.00849108
SNRPA	ENSG00000077312	protein_coding	2515.88	0.19661	0.0478668	4.10743	4.00081e-05	0.000299444
SPAG6	ENSG00000077327	protein_coding	12.0962	-0.0756585	0.157267	-0.481082	0.630458	0.734357
EXOSC5	ENSG00000077348	protein_coding	1240.47	0.121941	0.0645157	1.8901	0.0587452	0.123471
DYNC1I2	ENSG00000077380	protein_coding	5421.4	-0.0640252	0.0318873	-2.00786	0.0446584	0.0993946
APBB1IP	ENSG00000077420	protein_coding	3473.75	0.224522	0.0850721	2.6392	0.0083102	0.0255415
LRCH4	ENSG00000077454	protein_coding	652.79	0.186004	0.0539847	3.4455	0.000570011	0.00279521
FAM76B	ENSG00000077458	protein_coding	896.395	0.0206131	0.0432943	0.476115	0.633992	0.737133
SIRT6	ENSG00000077463	protein_coding	925.489	0.122117	0.0519168	2.35218	0.0186639	0.0493837
TYR	ENSG00000077498	protein_coding	5.87236	-0.402272	0.164529	-2.44499	0.0144855	0.0402681
POLD3	ENSG00000077514	protein_coding	1147.13	0.111893	0.0295988	3.78032	0.000156624	0.000946565
ACTN2	ENSG00000077522	protein_coding	147.018	1.1665	0.164338	7.0982	1.26389e-12	7.09716e-11
CAPZB	ENSG00000077549	protein_coding	11280.8	0.190853	0.0352142	5.41977	5.96767e-08	1.1203e-06
GPR137B	ENSG00000077585	protein_coding	2879.28	-0.127191	0.0711131	-1.78857	0.0736845	0.147112
NAALAD2	ENSG00000077616	protein_coding	81.1527	-0.0242555	0.0837389	-0.289657	0.772079	0.843732
JADE1	ENSG00000077684	protein_coding	4753.04	-0.164833	0.0539388	-3.05592	0.00224372	0.00869818
SLC25A43	ENSG00000077713	protein_coding	1738.76	0.0328421	0.0479613	0.684763	0.493493	0.616667
UBE2A	ENSG00000077721	protein_coding	3277.18	0.0795031	0.0344587	2.3072	0.0210439	0.0544744
FGFR1	ENSG00000077782	protein_coding	5534.39	0.0112078	0.0591427	0.189505	0.849697	0.898599
FKBP6	ENSG00000077800	protein_coding	2.36901	0.437776	0.180474	2.4257	0.0152791	0.0420145
SMC1B	ENSG00000077935	protein_coding	22.3141	0.119939	0.12459	0.962669	0.335713	0.465874
FBLN1	ENSG00000077942	protein_coding	2283.31	1.11843	0.122979	9.09445	9.50627e-20	1.60344e-17
ITGA8	ENSG00000077943	protein_coding	2110.89	0.0141845	0.090792	0.156231	0.875851	0.916984
CST7	ENSG00000077984	protein_coding	989.317	0.488587	0.110549	4.41966	9.88583e-06	9.20002e-05
MAP2	ENSG00000078018	protein_coding	1941.16	0.0869279	0.0880795	0.986926	0.323679	0.454006
PIAS2	ENSG00000078043	protein_coding	2184.79	-0.0907396	0.0575879	-1.57567	0.115101	0.207762
AMPH	ENSG00000078053	protein_coding	46.2698	0.465232	0.0978145	4.75627	1.97205e-06	2.33378e-05
ARAF	ENSG00000078061	protein_coding	3842.04	-0.0547158	0.0362187	-1.5107	0.130864	0.229279
MCCC1	ENSG00000078070	protein_coding	1970.47	-0.243707	0.054672	-4.45763	8.28708e-06	7.90305e-05
LAMP3	ENSG00000078081	protein_coding	367.362	0.381815	0.0807322	4.72941	2.25173e-06	2.61559e-05
FAP	ENSG00000078098	protein_coding	398.83	0.641637	0.114886	5.58497	2.33736e-08	4.91648e-07
NEBL	ENSG00000078114	protein_coding	3675.63	-0.393731	0.0932663	-4.22158	2.42594e-05	0.00019644
ACER3	ENSG00000078124	protein_coding	2083.71	0.193223	0.0473973	4.07667	4.56847e-05	0.000335362
UBE2K	ENSG00000078140	protein_coding	4314.04	-0.0248261	0.0338095	-0.734294	0.46277	0.589162
PIK3C3	ENSG00000078142	protein_coding	2662.81	-0.20664	0.0369002	-5.59997	2.14385e-08	4.57403e-07
N4BP2	ENSG00000078177	protein_coding	721.021	0.0109956	0.0562133	0.195606	0.844919	0.894997
TIGAR	ENSG00000078237	protein_coding	579.876	0.0401454	0.0493412	0.81363	0.415857	0.545839
TULP3	ENSG00000078246	protein_coding	2326.47	0.0472837	0.0398126	1.18766	0.234969	0.356857
SYNJ2	ENSG00000078269	protein_coding	1127.21	0.089588	0.0612489	1.46269	0.143553	0.245876
ADCY2	ENSG00000078295	protein_coding	343.157	-0.140846	0.171696	-0.820321	0.412033	0.542093
PPP2R5C	ENSG00000078304	protein_coding	4992.1	-0.0479195	0.0339354	-1.41208	0.157926	0.264431
PMS2P1	ENSG00000078319	transcribed_unprocessed_pseudogene	445.617	-0.002265	0.0433609	-0.0522361	0.958341	0.972571
RBFOX1	ENSG00000078328	protein_coding	6.97996	0.57503	0.203879	2.82045	0.0047957	0.016275
GNB1	ENSG00000078369	protein_coding	23884.7	0.00744513	0.0299058	0.248953	0.803397	0.866184
HOXA9	ENSG00000078399	protein_coding	830.385	0.142471	0.0997836	1.4278	0.153348	0.258567
EDN1	ENSG00000078401	protein_coding	3855.61	-0.219818	0.103762	-2.11848	0.0341348	0.0801807
MLLT10	ENSG00000078403	protein_coding	1675.43	-0.0766676	0.0385134	-1.99067	0.0465171	0.102632
ZCWPW1	ENSG00000078487	protein_coding	319.804	0.0895514	0.0483207	1.85327	0.0638431	0.131791
ADCYAP1R1	ENSG00000078549	protein_coding	33.4815	-0.00271718	0.151272	-0.0179622	0.985669	0.991124
FGF20	ENSG00000078579	protein_coding	13.1106	-0.041761	0.122912	-0.339762	0.734036	0.81587
P2RY10	ENSG00000078589	protein_coding	163.592	0.682151	0.1109	6.15103	7.69826e-10	2.38129e-08
ITM2A	ENSG00000078596	protein_coding	2011.76	-0.046666	0.0870875	-0.535852	0.592061	0.702815
NRDC	ENSG00000078618	protein_coding	6883.64	0.0944221	0.0262138	3.602	0.000315782	0.00170243
VDAC3	ENSG00000078668	protein_coding	4747.68	-0.0976978	0.0397278	-2.45918	0.0139255	0.038983
PCM1	ENSG00000078674	protein_coding	6663.59	-0.175834	0.041742	-4.2124	2.52672e-05	0.000203567
TNRC6C	ENSG00000078687	protein_coding	1071.85	-0.0153927	0.0458828	-0.335479	0.737263	0.818249
CBFA2T2	ENSG00000078699	protein_coding	1698.53	-0.0323606	0.036124	-0.89582	0.370349	0.501571
BRINP1	ENSG00000078725	protein_coding	308.437	-0.121226	0.173529	-0.698594	0.484806	0.609067
ITCH	ENSG00000078747	protein_coding	3765.72	-0.105272	0.0388746	-2.708	0.0067691	0.0216272
PKD2L2	ENSG00000078795	protein_coding	13.9974	-0.307052	0.119852	-2.56194	0.010409	0.0307387
TP53INP2	ENSG00000078804	protein_coding	6442.98	-0.282255	0.0514559	-5.48538	4.12574e-08	8.12748e-07
SDF4	ENSG00000078808	protein_coding	9633.77	0.104121	0.0417153	2.49599	0.0125607	0.0358585
MYH7B	ENSG00000078814	protein_coding	175.535	0.132436	0.102998	1.28582	0.198507	0.314384
BPIFB2	ENSG00000078898	protein_coding	0.918491	0.531773	0.382606	1.38987	0.164568	0.272854
TP73	ENSG00000078900	protein_coding	94.5144	0.80216	0.116302	6.89724	5.30223e-12	2.66291e-10
TOLLIP	ENSG00000078902	protein_coding	5202.51	-0.181845	0.0440416	-4.12893	3.64448e-05	0.000277305
UBE2D4	ENSG00000078967	protein_coding	1375.3	-0.0294274	0.0433286	-0.679169	0.497031	0.619805
CLUL1	ENSG00000079101	protein_coding	39.4095	0.0566559	0.105677	0.536124	0.591873	0.70267
RUNX1T1	ENSG00000079102	protein_coding	391.84	-0.216465	0.0934245	-2.317	0.0205037	0.0533052
CDH17	ENSG00000079112	protein_coding	46.9476	0.66073	0.157932	4.18362	2.86898e-05	0.000226448
THOC1	ENSG00000079134	protein_coding	1174.21	-0.0145451	0.0501644	-0.289949	0.771855	0.843633
FKBP7	ENSG00000079150	protein_coding	719.006	0.0358829	0.0573643	0.625527	0.531625	0.650193
OSBPL6	ENSG00000079156	protein_coding	97.7392	0.080218	0.108457	0.739632	0.459523	0.586006
SLC1A3	ENSG00000079215	protein_coding	1381.77	0.298818	0.0978176	3.05485	0.00225176	0.00872177
XRCC5	ENSG00000079246	protein_coding	14896.7	0.0188453	0.0318259	0.592137	0.553759	0.669096
LXN	ENSG00000079257	protein_coding	1399.67	-0.0364345	0.0481482	-0.756715	0.449221	0.576875
SP140	ENSG00000079263	protein_coding	270.979	0.814587	0.0943781	8.6311	6.07646e-18	7.91853e-16
MKNK1	ENSG00000079277	protein_coding	1623.53	0.0846428	0.035606	2.37721	0.0174444	0.0467267
TNS1	ENSG00000079308	protein_coding	52041.5	-0.26184	0.0654166	-4.00265	6.26358e-05	0.000438411
REXO1	ENSG00000079313	protein_coding	1780.47	0.0839888	0.0480168	1.74916	0.0802641	0.157214
SAR1A	ENSG00000079332	protein_coding	6419.25	0.0156467	0.0290131	0.539298	0.589681	0.700757
CDC14A	ENSG00000079335	protein_coding	584.867	-0.216463	0.0556241	-3.89153	9.96159e-05	0.000651541
RAPGEF3	ENSG00000079337	protein_coding	1548.82	-0.144126	0.0810995	-1.77715	0.0755442	0.149968
CEACAM1	ENSG00000079385	protein_coding	1331.93	-0.184944	0.0855523	-2.16176	0.0306363	0.073698
SENP1	ENSG00000079387	protein_coding	1083.87	0.0534332	0.0313144	1.70634	0.087944	0.168507
DUSP13	ENSG00000079393	protein_coding	3.23545	0.618895	0.249431	2.48123	0.013093	0.0370822
CIC	ENSG00000079432	protein_coding	5396.72	0.0517973	0.0394318	1.31359	0.188983	0.302733
LIPE	ENSG00000079435	protein_coding	331.584	-0.307719	0.0763434	-4.03072	5.56062e-05	0.000395715
FDFT1	ENSG00000079459	protein_coding	3428.94	-0.131716	0.0495443	-2.65855	0.00784773	0.0243748
PAFAH1B3	ENSG00000079462	protein_coding	700.737	0.40848	0.0715449	5.70942	1.13364e-08	2.61946e-07
OPHN1	ENSG00000079482	protein_coding	495.785	-0.28071	0.0576517	-4.86906	1.12132e-06	1.43161e-05
AFM	ENSG00000079557	protein_coding	65.3605	-0.586196	0.197365	-2.97012	0.00297688	0.0109564
KIF22	ENSG00000079616	protein_coding	1441.6	0.156189	0.0478148	3.26654	0.00108871	0.00478075
SCGN	ENSG00000079689	protein_coding	2447.15	-0.649844	0.182735	-3.55622	0.000376233	0.00197381
CARMIL1	ENSG00000079691	protein_coding	1296.27	-0.0390626	0.0494293	-0.790272	0.429369	0.55836
PGM1	ENSG00000079739	protein_coding	7150.91	0.0665999	0.0554743	1.20055	0.229924	0.350995
DDX1	ENSG00000079785	protein_coding	5968.17	-0.11819	0.0281086	-4.20476	2.61365e-05	0.000209326
DNM2	ENSG00000079805	protein_coding	13749.1	0.0332237	0.0374346	0.887514	0.374802	0.505771
EPB41L2	ENSG00000079819	protein_coding	5029.64	0.127833	0.0549921	2.32458	0.0200945	0.052418
RIMS1	ENSG00000079841	protein_coding	10.4094	-0.315265	0.18216	-1.73071	0.0835041	0.162147
MOXD1	ENSG00000079931	protein_coding	854.81	0.989966	0.144216	6.86446	6.67443e-12	3.27839e-10
STX7	ENSG00000079950	protein_coding	6094.37	-0.109125	0.0416407	-2.62064	0.0087766	0.0267323
RABL2B	ENSG00000079974	protein_coding	937.753	0.136594	0.0417535	3.27145	0.00106997	0.00471375
KEAP1	ENSG00000079999	protein_coding	4030.14	0.0128421	0.0320242	0.401013	0.688411	0.780959
DDX43	ENSG00000080007	protein_coding	97.8279	-0.287678	0.17195	-1.67304	0.0943201	0.178135
PTPRH	ENSG00000080031	protein_coding	203.92	2.14885	0.198433	10.8291	2.50594e-27	1.03714e-24
DCT	ENSG00000080166	protein_coding	78.6682	-0.0809813	0.117782	-0.687553	0.491735	0.615019
SLC35C2	ENSG00000080189	protein_coding	3054.49	0.180043	0.0420483	4.2818	1.85385e-05	0.00015679
CRYBG3	ENSG00000080200	protein_coding	1044.49	-0.27983	0.0908547	-3.07997	0.00207021	0.008132
EPHA6	ENSG00000080224	protein_coding	125.729	0.205168	0.164802	1.24493	0.213157	0.331859
SCTR	ENSG00000080293	protein_coding	340.549	0.0561405	0.104366	0.537921	0.590631	0.701662
RFX3	ENSG00000080298	protein_coding	810.033	-0.15043	0.0525104	-2.86477	0.00417309	0.0144888
RIF1	ENSG00000080345	protein_coding	3852.83	-0.0923246	0.0494605	-1.86663	0.0619528	0.128721
RAB21	ENSG00000080371	protein_coding	7084.98	-0.131467	0.0386777	-3.39905	0.000676192	0.00323107
SLC4A4	ENSG00000080493	protein_coding	10761	-0.383089	0.0961101	-3.98593	6.72152e-05	0.00046652
SMARCA2	ENSG00000080503	protein_coding	6069.85	-0.131407	0.0438907	-2.99395	0.00275394	0.0102949
RDH8	ENSG00000080511	protein_coding	2.82809	0.811615	0.27113	2.99346	0.00275837	0.0103054
SESN1	ENSG00000080546	protein_coding	1939.16	-0.00516409	0.0530417	-0.0973589	0.922441	0.948805
MID2	ENSG00000080561	protein_coding	519.944	-0.154359	0.0539401	-2.86167	0.00421418	0.0146088
DNAAF6	ENSG00000080572	protein_coding	0.991605	0.494844	0.178412	2.7736	0.00554393	0.0183205
COL5A3	ENSG00000080573	protein_coding	2409.52	0.10706	0.0903454	1.18501	0.236013	0.357981
SRCAP	ENSG00000080603	protein_coding	7718.95	0.0494902	0.0326093	1.51767	0.129097	0.226841
PUM3	ENSG00000080608	protein_coding	1409.06	0.00674322	0.0440218	0.153179	0.878257	0.918621
CPB2	ENSG00000080618	protein_coding	5.66119	0.456937	0.175665	2.60119	0.00929016	0.0280027
CHRNA3	ENSG00000080644	protein_coding	5.9663	0.499592	0.126042	3.96371	7.37947e-05	0.000504817
KCNN2	ENSG00000080709	protein_coding	76.8812	-0.142757	0.0804917	-1.77356	0.0761353	0.150773
CNOT4	ENSG00000080802	protein_coding	1702.11	-0.0858719	0.0304182	-2.82305	0.00475694	0.0161631
PSEN1	ENSG00000080815	protein_coding	4454.4	-0.189689	0.0390019	-4.86357	1.15284e-06	1.466e-05
CPOX	ENSG00000080819	protein_coding	1018.6	0.262172	0.0500962	5.23336	1.66455e-07	2.78086e-06
CLDND1	ENSG00000080822	protein_coding	3877.8	0.041715	0.0421949	0.988626	0.322846	0.453167
MOK	ENSG00000080823	protein_coding	632.883	-0.0321817	0.0663023	-0.485378	0.627408	0.731949
HSP90AA1	ENSG00000080824	protein_coding	34100.4	-0.0277613	0.0557198	-0.498231	0.618321	0.724164
RBL1	ENSG00000080839	protein_coding	595.432	0.101166	0.045219	2.23724	0.0252708	0.0630719
DLGAP4	ENSG00000080845	protein_coding	5553.62	0.194252	0.0398088	4.87963	1.06283e-06	1.3667e-05
IGSF9B	ENSG00000080854	protein_coding	88.7587	-0.0734548	0.1104	-0.66535	0.505826	0.627621
CFHR2	ENSG00000080910	protein_coding	0.129442	0.570731	1.57828	0.361615	0.717639
CROCCP3	ENSG00000080947	transcribed_unprocessed_pseudogene	251.475	-0.00620957	0.0898504	-0.06911	0.944902	0.963702
NDC80	ENSG00000080986	protein_coding	265.608	0.322041	0.0737075	4.36917	1.24719e-05	0.000112176
AP4E1	ENSG00000081014	protein_coding	840.872	0.00569147	0.0406941	0.13986	0.888771	0.925654
RSBN1	ENSG00000081019	protein_coding	1790.31	-0.0505072	0.040631	-1.24307	0.213842	0.33277
MAGI3	ENSG00000081026	protein_coding	718.413	-0.381105	0.0843809	-4.51648	6.28769e-06	6.24966e-05
CXCL2	ENSG00000081041	protein_coding	669.556	0.368784	0.142889	2.58091	0.00985416	0.0294091
AFP	ENSG00000081051	protein_coding	26.0631	0.398795	0.169989	2.34601	0.0189755	0.0500719
COL4A4	ENSG00000081052	protein_coding	1459.75	-0.440147	0.0953586	-4.6157	3.91767e-06	4.17729e-05
TCF7	ENSG00000081059	protein_coding	639.194	0.680133	0.0922449	7.37312	1.66676e-13	1.12369e-11
OSTM1	ENSG00000081087	protein_coding	3222.69	0.0211659	0.0523496	0.404319	0.685978	0.778832
CDH7	ENSG00000081138	protein_coding	14.1002	0.867189	0.268748	3.22677	0.00125196	0.00537046
IMPG2	ENSG00000081148	protein_coding	38.7921	0.078086	0.0766963	1.01812	0.308621	0.438602
PCNP	ENSG00000081154	protein_coding	7908.94	-0.0323922	0.0448161	-0.722781	0.469814	0.595265
EXD2	ENSG00000081177	protein_coding	1697.65	-0.163337	0.0397899	-4.105	4.04317e-05	0.000301958
ARG2	ENSG00000081181	protein_coding	1358.89	-0.0763722	0.15954	-0.478701	0.632151	0.735677
MEF2C	ENSG00000081189	protein_coding	5555.03	-0.158014	0.0660264	-2.3932	0.0167022	0.0451337
PTPRC	ENSG00000081237	protein_coding	5090.58	0.406264	0.0873116	4.65303	3.27086e-06	3.56692e-05
CACNA1S	ENSG00000081248	protein_coding	10.8221	-0.0121877	0.1217	-0.100146	0.920229	0.947281
PKP1	ENSG00000081277	protein_coding	611.484	0.00327341	0.188321	0.017382	0.986132	0.991455
UBA5	ENSG00000081307	protein_coding	4583.72	-0.190743	0.0574681	-3.31911	0.000903035	0.00409952
STK17B	ENSG00000081320	protein_coding	2496.1	0.313763	0.0636552	4.92911	8.26055e-07	1.09923e-05
CDC14B	ENSG00000081377	protein_coding	1849.11	-0.367008	0.0509171	-7.20795	5.68003e-13	3.40354e-11
ZNF510	ENSG00000081386	protein_coding	761.157	-0.177145	0.0439213	-4.03324	5.50122e-05	0.000392175
LRP2	ENSG00000081479	protein_coding	31562.9	-0.569763	0.140295	-4.06117	4.88264e-05	0.000354868
ZNF506	ENSG00000081665	protein_coding	1077.95	-0.130967	0.0381615	-3.43192	0.000599326	0.00291752
JMJD4	ENSG00000081692	protein_coding	795.481	0.102387	0.0473414	2.16275	0.0305607	0.0735478
DUSP12	ENSG00000081721	protein_coding	591.464	0.0558995	0.0280514	1.99276	0.0462882	0.102233
AACS	ENSG00000081760	protein_coding	1457.81	0.0885481	0.0482237	1.83619	0.066329	0.135681
DELE1	ENSG00000081791	protein_coding	4309.97	-0.110671	0.0289418	-3.82392	0.000131344	0.000818006
SLC13A1	ENSG00000081800	protein_coding	2097.66	0.0109815	0.201346	0.0545405	0.956505	0.971215
CADPS2	ENSG00000081803	protein_coding	2153.48	-0.191498	0.0545834	-3.50835	0.000450898	0.00229584
PCDHB4	ENSG00000081818	protein_coding	414.069	-0.136173	0.101751	-1.3383	0.180799	0.292803
PCDHA6	ENSG00000081842	protein_coding	46.1083	-0.0457349	0.126079	-0.362747	0.716794	0.80317
PCDHGA2	ENSG00000081853	protein_coding	173.145	-0.14487	0.106963	-1.3544	0.17561	0.286354
HSPB11	ENSG00000081870	protein_coding	882.324	0.129247	0.040327	3.20497	0.00135075	0.00571794
PHLPP1	ENSG00000081913	protein_coding	828.792	-0.172306	0.0566259	-3.04287	0.0023433	0.00901463
ATP8B1	ENSG00000081923	protein_coding	1627.44	-0.0887248	0.0726695	-1.22094	0.22211	0.342612
IL12RB2	ENSG00000081985	protein_coding	269.03	-0.240837	0.187725	-1.28292	0.199519	0.315607
SMARCD3	ENSG00000082014	protein_coding	909.181	0.517739	0.0808872	6.40075	1.54616e-10	5.65549e-09
WDR70	ENSG00000082068	protein_coding	1293.22	-0.0325368	0.0272163	-1.19549	0.231895	0.3534
FYB1	ENSG00000082074	protein_coding	2948.27	0.524099	0.0908739	5.76731	8.05446e-09	1.93143e-07
MPP4	ENSG00000082126	protein_coding	12.0515	0.736953	0.123384	5.97285	2.33141e-09	6.4287e-08
STRADB	ENSG00000082146	protein_coding	1843.39	-0.10372	0.0600536	-1.72712	0.0841463	0.163097
BZW1	ENSG00000082153	protein_coding	5106.49	0.0691481	0.0398397	1.73566	0.0826241	0.160823
PGR	ENSG00000082175	protein_coding	337.983	-0.170199	0.124939	-1.36225	0.173118	0.283496
C1QTNF3	ENSG00000082196	protein_coding	1271.47	-0.377037	0.145939	-2.58353	0.0097796	0.0292198
ME2	ENSG00000082212	protein_coding	2393	0.176356	0.0430436	4.09714	4.18284e-05	0.000311038
C5orf22	ENSG00000082213	protein_coding	1198.98	-0.0158612	0.0378602	-0.418943	0.675258	0.77032
CCNT2	ENSG00000082258	protein_coding	2334.96	0.0184321	0.0419202	0.439696	0.660158	0.758086
FAM135A	ENSG00000082269	protein_coding	1484.22	-0.169671	0.0718493	-2.36149	0.0182019	0.0483846
COL19A1	ENSG00000082293	protein_coding	55.9636	-0.36679	0.154163	-2.37923	0.0173487	0.0465177
EPB41L3	ENSG00000082397	protein_coding	3326.97	-0.0345341	0.070292	-0.491295	0.623218	0.72841
COBLL1	ENSG00000082438	protein_coding	4014.24	-0.144044	0.077115	-1.86791	0.0617747	0.128422
DLG3	ENSG00000082458	protein_coding	2300.02	-0.123754	0.0392665	-3.15164	0.00162356	0.00666025
KCNK2	ENSG00000082482	protein_coding	145.217	0.658935	0.185784	3.54679	0.000389962	0.00203248
SERTAD4	ENSG00000082497	protein_coding	689.972	-0.0216228	0.084169	-0.256898	0.797258	0.861643
TRAF5	ENSG00000082512	protein_coding	1179.14	0.379263	0.0650275	5.83235	5.4652e-09	1.37858e-07
MRPL22	ENSG00000082515	protein_coding	1563.28	-0.0993759	0.0478668	-2.0761	0.0378851	0.087122
GEMIN5	ENSG00000082516	protein_coding	1920.26	-0.0953957	0.0386025	-2.47123	0.013465	0.0379218
OPRK1	ENSG00000082556	protein_coding	1.58212	0.5679	0.258275	2.19882	0.0278909	0.0683229
NFE2L1	ENSG00000082641	protein_coding	30598.8	-0.102631	0.0396542	-2.58815	0.00964917	0.0289074
SEMA5B	ENSG00000082684	protein_coding	9703.93	-0.15978	0.0962939	-1.65929	0.0970571	0.182203
GSK3B	ENSG00000082701	protein_coding	3346.59	-0.0870608	0.0393506	-2.21244	0.0269363	0.0663745
ITGB5	ENSG00000082781	protein_coding	9956.37	0.0493166	0.0491919	1.00254	0.316085	0.446041
ERC1	ENSG00000082805	protein_coding	3934.98	-0.156743	0.0453984	-3.45261	0.000555189	0.00273604
XPO1	ENSG00000082898	protein_coding	7745.61	0.00927959	0.0335117	0.276906	0.781852	0.851077
LINC01587	ENSG00000082929	lncRNA	158.637	-0.256298	0.135719	-1.88845	0.0589654	0.123809
RNF13	ENSG00000082996	protein_coding	5403.4	-0.195536	0.0487099	-4.0143	5.96234e-05	0.000419957
TRPM3	ENSG00000083067	protein_coding	1086.84	-0.765747	0.129766	-5.90099	3.61337e-09	9.51181e-08
PALB2	ENSG00000083093	protein_coding	681.591	-0.00544273	0.0320956	-0.169579	0.865342	0.909789
DOP1A	ENSG00000083097	protein_coding	1402.56	-0.165435	0.0480846	-3.44051	0.00058063	0.00284012
LYRM2	ENSG00000083099	protein_coding	1699.42	-0.0271505	0.0368204	-0.737375	0.460894	0.587343
BCKDHB	ENSG00000083123	protein_coding	1046.92	-0.321767	0.0706894	-4.55185	5.31769e-06	5.41805e-05
KAT6A	ENSG00000083168	protein_coding	3680.19	-0.129223	0.0429967	-3.00542	0.00265211	0.00997761
TUT7	ENSG00000083223	protein_coding	1719.99	0.0152347	0.0432165	0.352522	0.724447	0.808906
ULK2	ENSG00000083290	protein_coding	1575.02	0.018785	0.0369596	0.508259	0.611272	0.718695
GRHL2	ENSG00000083307	protein_coding	50.6542	-0.215237	0.220753	-0.975013	0.329554	0.459908
TNPO1	ENSG00000083312	protein_coding	6392.23	-0.0891646	0.0442954	-2.01295	0.0441194	0.0984254
PLOD1	ENSG00000083444	protein_coding	17406.4	0.143045	0.0711456	2.01059	0.044369	0.0988636
P2RX5	ENSG00000083454	protein_coding	47.0585	1.35828	0.117487	11.561	6.49146e-31	3.76825e-28
ITGAE	ENSG00000083457	protein_coding	617.681	0.365891	0.0542188	6.74842	1.49464e-11	6.88026e-10
DIS3	ENSG00000083520	protein_coding	2646.07	-0.049596	0.0335416	-1.47864	0.139235	0.240403
PIBF1	ENSG00000083535	protein_coding	971.362	-0.00877179	0.03907	-0.224515	0.822357	0.879055
TDRD3	ENSG00000083544	protein_coding	1814.85	0.0773298	0.0474624	1.62928	0.103253	0.191143
AC000061.1	ENSG00000083622	lncRNA	0.872519	-2.15625	0.840849	-2.56437	0.0103364	0.0305669
NUFIP1	ENSG00000083635	protein_coding	472.078	-0.0951248	0.0352443	-2.69901	0.00695461	0.0221219
PDS5B	ENSG00000083642	protein_coding	2212.58	-0.111674	0.0443753	-2.51659	0.0118498	0.0341888
OXCT1	ENSG00000083720	protein_coding	1904.81	-0.531726	0.0987423	-5.38498	7.24517e-08	1.33324e-06
RRAGB	ENSG00000083750	protein_coding	808.588	-0.0990435	0.0387692	-2.55469	0.0106281	0.0312969
EPYC	ENSG00000083782	protein_coding	8.07149	1.1937	0.192273	6.20834	5.35489e-10	1.72196e-08
CYLD	ENSG00000083799	protein_coding	4232.57	0.0415868	0.0429286	0.968744	0.332673	0.463058
SLC27A5	ENSG00000083807	protein_coding	231.187	0.0833226	0.0665014	1.25294	0.210226	0.328315
ZNF324	ENSG00000083812	protein_coding	430.777	-0.0916427	0.0295489	-3.10139	0.00192612	0.00766572
ZNF671	ENSG00000083814	protein_coding	664.738	-0.311363	0.0580634	-5.36246	8.20976e-08	1.4911e-06
ZNF416	ENSG00000083817	protein_coding	309.507	-0.19353	0.0427739	-4.52449	6.05427e-06	6.05671e-05
ZNF586	ENSG00000083828	protein_coding	422.417	-0.174531	0.0468423	-3.72592	0.000194605	0.00113809
ZNF446	ENSG00000083838	protein_coding	467.949	0.0842327	0.0417144	2.01927	0.0434589	0.0972966
ZNF264	ENSG00000083844	protein_coding	2171.31	-0.158816	0.0344806	-4.60595	4.10588e-06	4.34973e-05
RPS5	ENSG00000083845	protein_coding	31893.7	0.0764401	0.0688788	1.10978	0.267095	0.393715
FAT1	ENSG00000083857	protein_coding	18066.2	0.0915388	0.0730426	1.25323	0.210124	0.3282
YTHDC1	ENSG00000083896	protein_coding	4792.27	-0.124999	0.0279741	-4.46838	7.88134e-06	7.57918e-05
CHMP2B	ENSG00000083937	protein_coding	2215.57	-0.00244834	0.0505274	-0.0484557	0.961353	0.97461
SMAP2	ENSG00000084070	protein_coding	3659.49	0.258737	0.0486926	5.31368	1.07435e-07	1.89283e-06
PPIE	ENSG00000084072	protein_coding	2236.57	0.0791742	0.0350653	2.25791	0.0239514	0.060454
ZMPSTE24	ENSG00000084073	protein_coding	4573.77	-0.0312743	0.0442929	-0.706079	0.480139	0.604917
STARD7	ENSG00000084090	protein_coding	8129.27	-0.0787911	0.0347074	-2.27015	0.0231985	0.0589706
NOA1	ENSG00000084092	protein_coding	1436.81	-0.0330766	0.033586	-0.984833	0.324706	0.455061
REST	ENSG00000084093	protein_coding	2528.79	-0.166146	0.0449776	-3.69398	0.000220773	0.00125997
HAL	ENSG00000084110	protein_coding	33.8224	0.110325	0.102223	1.07926	0.280473	0.408038
SSH1	ENSG00000084112	protein_coding	3395.45	0.0631053	0.0363596	1.73559	0.0826364	0.160838
GSTP1	ENSG00000084207	protein_coding	16638.2	-0.0265883	0.0852229	-0.311986	0.755051	0.831059
APLP2	ENSG00000084234	protein_coding	45969.9	-0.160264	0.0496979	-3.22476	0.00126078	0.00540257
FAM234B	ENSG00000084444	protein_coding	1137.59	-0.132601	0.0707667	-1.87377	0.0609617	0.127087
SLCO1A2	ENSG00000084453	protein_coding	22.2585	0.479055	0.222415	2.15387	0.03125	0.07488
WBP11	ENSG00000084463	protein_coding	4745.17	0.00193007	0.0331083	0.0582957	0.953513	0.969366
EIF3I	ENSG00000084623	protein_coding	9432.12	0.117524	0.0420825	2.79271	0.00522683	0.0174689
NKAIN1	ENSG00000084628	protein_coding	158.392	0.818179	0.145952	5.60582	2.07276e-08	4.44144e-07
COL16A1	ENSG00000084636	protein_coding	1206.99	0.608462	0.120327	5.05675	4.26465e-07	6.24784e-06
TXLNA	ENSG00000084652	protein_coding	4589.93	0.12971	0.0328766	3.94536	7.96805e-05	0.000538977
APOB	ENSG00000084674	protein_coding	1754.33	0.562132	0.209432	2.68408	0.007273	0.0229372
NCOA1	ENSG00000084676	protein_coding	3951.05	-0.122506	0.0382714	-3.20098	0.00136961	0.0057781
AGBL5	ENSG00000084693	protein_coding	2763.39	0.0349237	0.045143	0.773625	0.439153	0.567401
EFR3B	ENSG00000084710	protein_coding	223.651	-0.192214	0.0823495	-2.33412	0.0195892	0.0513277
KIF3C	ENSG00000084731	protein_coding	818.145	0.140709	0.0597913	2.35334	0.0186058	0.0492795
RAB10	ENSG00000084733	protein_coding	9042.64	0.0148893	0.0361718	0.411629	0.680612	0.774626
GCKR	ENSG00000084734	protein_coding	22.25	1.71671	0.20061	8.55744	1.15404e-17	1.45305e-15
HADHA	ENSG00000084754	protein_coding	18276.8	-0.119494	0.0397319	-3.00751	0.00263399	0.00992148
MAPRE3	ENSG00000084764	protein_coding	1134.3	-0.0621542	0.065918	-0.9429	0.345732	0.476108
CAD	ENSG00000084774	protein_coding	2152.83	0.215184	0.0460638	4.67143	2.99107e-06	3.31832e-05
CD59	ENSG00000085063	protein_coding	31674.8	-0.181833	0.0579576	-3.13735	0.00170485	0.00693768
CD82	ENSG00000085117	protein_coding	2274.74	0.568061	0.0970594	5.85272	4.83591e-09	1.23447e-07
BCORL1	ENSG00000085185	protein_coding	1228.11	-0.0174025	0.043421	-0.400784	0.688579	0.781111
ATRX	ENSG00000085224	protein_coding	4974.31	-0.1867	0.0464643	-4.01814	5.86592e-05	0.000413948
AK6	ENSG00000085231	protein_coding	1007.34	-0.0456987	0.0376853	-1.21264	0.225268	0.345919
FCN1	ENSG00000085265	protein_coding	717.185	0.0771777	0.0960497	0.803519	0.421675	0.551322
MYNN	ENSG00000085274	protein_coding	1114.75	-0.0905536	0.0384414	-2.35563	0.0184915	0.049022
MECOM	ENSG00000085276	protein_coding	2306.03	-0.361431	0.0930826	-3.8829	0.000103217	0.000671068
SCAMP1	ENSG00000085365	protein_coding	4608.08	-0.237262	0.0623101	-3.80776	0.000140233	0.000862907
PREP	ENSG00000085377	protein_coding	1634.84	0.0629181	0.0293804	2.1415	0.0322336	0.0766411
HACE1	ENSG00000085382	protein_coding	783.315	-0.0727721	0.0470921	-1.54532	0.12227	0.21779
SEH1L	ENSG00000085415	protein_coding	2312.79	-0.0705232	0.0348397	-2.02422	0.0429474	0.0964121
WDR47	ENSG00000085433	protein_coding	1147.6	-0.042592	0.0384935	-1.10647	0.268522	0.395271
WDFY1	ENSG00000085449	protein_coding	4235.83	0.0191776	0.0423891	0.45242	0.650967	0.750714
OVGP1	ENSG00000085465	protein_coding	178.655	0.238025	0.097114	2.45099	0.0142464	0.0397196
SLC25A24	ENSG00000085491	protein_coding	2609.7	-0.0151693	0.0562188	-0.269827	0.787293	0.854635
MAP3K4	ENSG00000085511	protein_coding	1493.48	-0.150881	0.0350084	-4.30984	1.6337e-05	0.000141053
PILRA	ENSG00000085514	protein_coding	726.828	0.262853	0.0714759	3.6775	0.000235532	0.00132865
IGSF9	ENSG00000085552	protein_coding	44.4529	0.538326	0.157427	3.41952	0.000627307	0.00303194
ABCB1	ENSG00000085563	protein_coding	2296.38	-0.186283	0.118251	-1.57533	0.115181	0.207881
ZNF213	ENSG00000085644	protein_coding	999.832	0.107317	0.0440465	2.43645	0.0148323	0.0410459
AKR1B1	ENSG00000085662	protein_coding	15316.5	0.0720781	0.10248	0.703337	0.481846	0.606589
CPNE3	ENSG00000085719	protein_coding	7477.31	-0.132246	0.0476608	-2.77474	0.00552459	0.0182701
RRN3	ENSG00000085721	protein_coding	2734.23	-0.00317146	0.0369929	-0.0857315	0.93168	0.955033
CTTN	ENSG00000085733	protein_coding	11047	0.0228131	0.0337943	0.675058	0.499639	0.622033
WNT11	ENSG00000085741	protein_coding	53.3275	-0.161091	0.150596	-1.06969	0.28476	0.412878
MTIF2	ENSG00000085760	protein_coding	2049.52	-0.0128971	0.0324768	-0.397117	0.691281	0.783138
DDHD2	ENSG00000085788	protein_coding	3037.8	-0.150047	0.0429344	-3.49479	0.000474428	0.00239589
TTC39A	ENSG00000085831	protein_coding	2863.52	0.0658005	0.0905563	0.726626	0.467455	0.593207
EPS15	ENSG00000085832	protein_coding	4780.36	0.0119446	0.0320428	0.372769	0.709321	0.797314
ORC1	ENSG00000085840	protein_coding	121.52	0.377813	0.0721936	5.23333	1.66486e-07	2.78086e-06
MGST2	ENSG00000085871	protein_coding	2560.65	-0.145155	0.0541595	-2.68014	0.00735912	0.0231532
CHERP	ENSG00000085872	protein_coding	2063.69	-0.0103711	0.032436	-0.319742	0.749164	0.826779
ATG16L1	ENSG00000085978	protein_coding	2683.92	0.10108	0.070944	1.42479	0.154219	0.259653
USP40	ENSG00000085982	protein_coding	2930.47	-0.0866819	0.0372037	-2.32993	0.01981	0.0517847
POMGNT1	ENSG00000085998	protein_coding	5378.98	0.047788	0.0441289	1.08292	0.278844	0.406383
RAD54L	ENSG00000085999	protein_coding	178.663	0.0878855	0.105422	0.833656	0.404475	0.534983
MAST2	ENSG00000086015	protein_coding	1816.55	0.183347	0.0459804	3.9875	6.67734e-05	0.000463957
DNAJA1	ENSG00000086061	protein_coding	8814.2	-0.0806064	0.0437443	-1.84267	0.0653765	0.13412
B4GALT1	ENSG00000086062	protein_coding	11636.8	0.146666	0.06616	2.21683	0.0266346	0.0658131
CHMP5	ENSG00000086065	protein_coding	4737.92	-0.146306	0.0467648	-3.12855	0.00175669	0.00710337
NFX1	ENSG00000086102	protein_coding	3035.22	-0.144812	0.0323732	-4.47321	7.70524e-06	7.43542e-05
AQP6	ENSG00000086159	protein_coding	156.612	-1.6882	0.257078	-6.56689	5.13781e-11	2.11659e-09
DIMT1	ENSG00000086189	protein_coding	1650.74	0.293405	0.0536544	5.46843	4.54048e-08	8.84316e-07
IPO11	ENSG00000086200	protein_coding	2063.78	-0.15063	0.0492634	-3.05764	0.00223089	0.00865668
FOLH1	ENSG00000086205	protein_coding	1606.94	0.091744	0.0971988	0.94388	0.345231	0.475623
EIF2AK1	ENSG00000086232	protein_coding	8371.22	0.0458278	0.0345194	1.3276	0.184311	0.297006
NME8	ENSG00000086288	protein_coding	40.4973	0.356217	0.0919102	3.87571	0.000106316	0.000687817
EPDR1	ENSG00000086289	protein_coding	3078.3	0.00627214	0.0783479	0.0800549	0.936194	0.958166
SNX10	ENSG00000086300	protein_coding	6765.47	0.268442	0.0781586	3.43458	0.000593466	0.00289562
SEPHS1	ENSG00000086475	protein_coding	2946.53	-0.0326473	0.0313625	-1.04096	0.297892	0.427166
MRPL28	ENSG00000086504	protein_coding	3094.64	-0.012129	0.0540203	-0.224526	0.822348	0.879055
HBQ1	ENSG00000086506	protein_coding	2.01029	0.724424	0.200085	3.62058	0.000293942	0.00160155
ITPKC	ENSG00000086544	protein_coding	2759.15	0.0452053	0.0617082	0.732565	0.463824	0.590167
CEACAM6	ENSG00000086548	protein_coding	6.26059	0.531514	0.218661	2.43077	0.0150668	0.0415689
FAT2	ENSG00000086570	protein_coding	76.3432	0.161842	0.102692	1.576	0.115026	0.207651
RBM22	ENSG00000086589	protein_coding	3353.12	-0.068607	0.0272417	-2.51846	0.0117869	0.0340414
TMED2	ENSG00000086598	protein_coding	15587.2	0.156377	0.0440234	3.55215	0.000382104	0.0019994
ERO1B	ENSG00000086619	protein_coding	1614.26	-0.255427	0.0553554	-4.61432	3.94393e-06	4.20388e-05
ZFAND6	ENSG00000086666	protein_coding	3417.82	-0.0495019	0.0415405	-1.19165	0.233397	0.355082
HSD17B2	ENSG00000086696	protein_coding	190.2	0.0246028	0.134586	0.182803	0.854952	0.902374
TXLNG	ENSG00000086712	protein_coding	1314.16	-0.0375851	0.041337	-0.909238	0.363224	0.494213
PPEF1	ENSG00000086717	protein_coding	53.1981	0.536374	0.117407	4.56849	4.91253e-06	5.06529e-05
LAT2	ENSG00000086730	protein_coding	1007.66	0.309885	0.0672106	4.61065	4.01404e-06	4.2625e-05
HUWE1	ENSG00000086758	protein_coding	14665.5	-0.1439	0.0431782	-3.33269	0.000860104	0.00393914
ZW10	ENSG00000086827	protein_coding	902.022	-0.0766778	0.0347509	-2.2065	0.0273493	0.0671986
ALG9	ENSG00000086848	protein_coding	644.38	-0.0339951	0.0291897	-1.16463	0.24417	0.36767
MYBPC2	ENSG00000086967	protein_coding	57.014	0.976303	0.139757	6.98575	2.83348e-12	1.49529e-10
NOX4	ENSG00000086991	protein_coding	2086.54	0.0197354	0.0976515	0.202101	0.839838	0.891474
ACOX3	ENSG00000087008	protein_coding	933.488	0.159619	0.0412151	3.87282	0.000107585	0.000694315
MTMR2	ENSG00000087053	protein_coding	3389.9	0.00728458	0.0384169	0.189619	0.849607	0.898537
PPP1R15A	ENSG00000087074	protein_coding	6144.14	0.0392216	0.0713426	0.549765	0.582481	0.694379
HSD17B14	ENSG00000087076	protein_coding	2269.2	0.01403	0.0876798	0.160015	0.87287	0.914741
TRIP6	ENSG00000087077	protein_coding	4887.21	0.0391574	0.0463537	0.844751	0.39825	0.528676
ACHE	ENSG00000087085	protein_coding	338.317	0.868971	0.134776	6.44752	1.13696e-10	4.28858e-09
FTL	ENSG00000087086	protein_coding	189195	0.312971	0.0730438	4.2847	1.82988e-05	0.000155115
SRRT	ENSG00000087087	protein_coding	4349.27	0.0896852	0.0397232	2.25775	0.023961	0.0604714
BAX	ENSG00000087088	protein_coding	3000.05	0.195397	0.0464453	4.20703	2.58752e-05	0.00020768
NLK	ENSG00000087095	protein_coding	1964.79	-0.124766	0.0369657	-3.37519	0.000737646	0.00347322
PIGS	ENSG00000087111	protein_coding	4156.11	-0.00639453	0.0481853	-0.132707	0.894425	0.929463
ADAMTS2	ENSG00000087116	protein_coding	1844.99	0.221728	0.0929006	2.38672	0.0169995	0.0457682
TMPRSS11E	ENSG00000087128	protein_coding	18.2256	-2.62179	0.324448	-8.08075	6.43706e-16	6.26849e-14
ATXN7L3	ENSG00000087152	protein_coding	2851.63	0.143666	0.0298569	4.81183	1.49557e-06	1.835e-05
PGS1	ENSG00000087157	protein_coding	1540.62	0.107786	0.037604	2.86634	0.00415248	0.0144251
PSMC5	ENSG00000087191	protein_coding	6326.59	0.0833651	0.042034	1.98328	0.0473364	0.104057
UIMC1	ENSG00000087206	protein_coding	1391.97	-0.0271469	0.0295568	-0.918467	0.358374	0.489178
CETP	ENSG00000087237	protein_coding	656.111	-0.195073	0.0835134	-2.33582	0.0195005	0.0511671
MMP2	ENSG00000087245	protein_coding	5412.09	0.155415	0.109055	1.42512	0.154124	0.259545
MT3	ENSG00000087250	protein_coding	993.435	-0.0250933	0.209461	-0.119799	0.904642	0.936532
LPCAT2	ENSG00000087253	protein_coding	1766.49	0.00131778	0.0814067	0.0161876	0.987085	0.991878
GNAO1	ENSG00000087258	protein_coding	177.674	0.623465	0.103742	6.00975	1.85808e-09	5.2432e-08
OGFOD1	ENSG00000087263	protein_coding	1745.46	0.0617383	0.0332325	1.85777	0.0632017	0.130732
SH3BP2	ENSG00000087266	protein_coding	10471.6	-0.095787	0.0582695	-1.64386	0.100205	0.186864
NOP14	ENSG00000087269	protein_coding	1869.19	-0.0408762	0.033034	-1.2374	0.215938	0.335302
ADD1	ENSG00000087274	protein_coding	16272.7	-0.0757496	0.0255095	-2.96946	0.00298323	0.0109739
L2HGDH	ENSG00000087299	protein_coding	696.606	-0.420211	0.0717418	-5.85726	4.70555e-09	1.20394e-07
TXNDC16	ENSG00000087301	protein_coding	958.994	-0.249532	0.0627177	-3.97866	6.93049e-05	0.000479089
RTRAF	ENSG00000087302	protein_coding	4567.68	0.0262217	0.0396611	0.661144	0.50852	0.629815
NID2	ENSG00000087303	protein_coding	2549.99	-0.150099	0.0969906	-1.54756	0.121728	0.216989
GMCL1	ENSG00000087338	protein_coding	2294.32	0.0296041	0.0475659	0.622382	0.533691	0.651914
SF3B2	ENSG00000087365	protein_coding	10113.1	-0.00945143	0.0240754	-0.392577	0.694632	0.785744
KLHL42	ENSG00000087448	protein_coding	1606.57	0.0844852	0.0411318	2.05401	0.0399743	0.0909761
GNAS	ENSG00000087460	protein_coding	62403.8	0.0982748	0.0586455	1.67574	0.0937883	0.17734
DNM1L	ENSG00000087470	protein_coding	3823.58	0.00983742	0.0365957	0.268813	0.788073	0.855149
PTHLH	ENSG00000087494	protein_coding	2842.12	1.2567	0.192642	6.52349	6.86921e-11	2.74388e-09
PHACTR3	ENSG00000087495	protein_coding	89.0266	-0.0167114	0.171121	-0.0976585	0.922204	0.948713
ERGIC2	ENSG00000087502	protein_coding	2542.33	0.106106	0.0415548	2.55339	0.0106679	0.0313893
TFAP2C	ENSG00000087510	protein_coding	47.4143	0.0147904	0.20241	0.0730715	0.941749	0.961562
AURKA	ENSG00000087586	protein_coding	374.251	0.337168	0.0807258	4.1767	2.95768e-05	0.000232505
CASS4	ENSG00000087589	protein_coding	348.634	0.333186	0.0850805	3.91613	8.99834e-05	0.000597812
PIR	ENSG00000087842	protein_coding	574.953	0.0632628	0.0585214	1.08102	0.279688	0.407229
AAMDC	ENSG00000087884	protein_coding	1098.48	-0.0429537	0.0560392	-0.766494	0.443382	0.571395
RFX2	ENSG00000087903	protein_coding	844.482	-0.0282281	0.0760711	-0.371075	0.710581	0.79835
METTL2A	ENSG00000087995	protein_coding	737.003	0.00120409	0.0330671	0.0364136	0.970953	0.981248
SULT2B1	ENSG00000088002	protein_coding	54.8194	0.919747	0.151813	6.0584	1.37481e-09	4.00335e-08
ALG6	ENSG00000088035	protein_coding	790.652	0.123182	0.0357567	3.445	0.000571061	0.00280005
CNOT3	ENSG00000088038	protein_coding	2109.52	0.0548269	0.035201	1.55754	0.119343	0.213777
GP6	ENSG00000088053	protein_coding	48.8433	0.294723	0.124059	2.37567	0.0175173	0.0468744
PTPN4	ENSG00000088179	protein_coding	1297.55	-0.203824	0.0489496	-4.16396	3.12774e-05	0.00024373
DDX18	ENSG00000088205	protein_coding	4638.12	-0.0638247	0.0353709	-1.80444	0.0711625	0.143171
KHSRP	ENSG00000088247	protein_coding	7438.39	0.0694898	0.0284859	2.43945	0.0147097	0.0407723
GNA11	ENSG00000088256	protein_coding	4555.73	-0.221085	0.0505487	-4.37371	1.22154e-05	0.000110148
ASAP3	ENSG00000088280	protein_coding	977.391	-0.0305544	0.0789053	-0.387228	0.698587	0.7888
EDEM2	ENSG00000088298	protein_coding	2527.01	0.257372	0.0436982	5.88977	3.86743e-09	1.01101e-07
DNMT3B	ENSG00000088305	protein_coding	273.321	0.240663	0.0786232	3.06097	0.0022062	0.0085795
REM1	ENSG00000088320	protein_coding	157.538	0.187569	0.0977817	1.91824	0.05508	0.117214
TPX2	ENSG00000088325	protein_coding	898.122	0.565678	0.0958488	5.90177	3.5962e-09	9.47777e-08
FER1L4	ENSG00000088340	transcribed_unitary_pseudogene	1428.93	0.487983	0.135585	3.59909	0.000319335	0.00171764
PDRG1	ENSG00000088356	protein_coding	916.884	0.0926579	0.0487608	1.90025	0.0573999	0.121176
EPB41L1	ENSG00000088367	protein_coding	7020.62	-0.250387	0.0489492	-5.11525	3.13323e-07	4.80608e-06
SLC15A1	ENSG00000088386	protein_coding	404.95	0.191303	0.19427	0.98473	0.324757	0.455118
DOCK9	ENSG00000088387	protein_coding	5639.12	-0.253859	0.0723724	-3.50768	0.000452038	0.00230049
ANKRD10	ENSG00000088448	protein_coding	4686.75	0.113863	0.0526471	2.16275	0.0305601	0.0735478
TGDS	ENSG00000088451	protein_coding	715.245	-0.00112737	0.0378109	-0.0298161	0.976214	0.984652
DOCK3	ENSG00000088538	protein_coding	63.3576	-0.177605	0.139596	-1.27228	0.203275	0.320079
C3orf18	ENSG00000088543	protein_coding	458.89	-0.163407	0.0755718	-2.16227	0.030597	0.0736233
COQ9	ENSG00000088682	protein_coding	4683.46	-0.128419	0.0630309	-2.0374	0.0416099	0.0939883
TMEM40	ENSG00000088726	protein_coding	4.80406	0.452139	0.159817	2.8291	0.00466797	0.0159068
KIF9	ENSG00000088727	protein_coding	302.227	0.0348255	0.0515238	0.67591	0.499098	0.621584
ARHGAP28	ENSG00000088756	protein_coding	920.968	-0.0924333	0.0798793	-1.15716	0.247206	0.370991
CRLS1	ENSG00000088766	protein_coding	3149.33	0.212032	0.0543345	3.90234	9.52672e-05	0.000628339
DEFB127	ENSG00000088782	protein_coding	0.153985	0.345424	0.601039	0.574712	0.565486
PPP1R13B	ENSG00000088808	protein_coding	1718.44	-0.273663	0.0524477	-5.21783	1.81029e-07	2.98364e-06
ATRN	ENSG00000088812	protein_coding	4741.33	-0.128782	0.0482908	-2.6668	0.00765776	0.0239113
SMOX	ENSG00000088826	protein_coding	1206.8	0.0390255	0.0710942	0.548926	0.583056	0.694935
SIGLEC1	ENSG00000088827	protein_coding	1462.45	0.43193	0.0954764	4.52395	6.06966e-06	6.07075e-05
FKBP1A	ENSG00000088832	protein_coding	13604.4	0.0606395	0.040106	1.51198	0.130538	0.228861
NSFL1C	ENSG00000088833	protein_coding	4950.11	0.00414089	0.0298817	0.138576	0.889785	0.926365
SLC4A11	ENSG00000088836	protein_coding	134.974	-0.112185	0.119142	-0.941607	0.346394	0.476829
C20orf194	ENSG00000088854	protein_coding	2343.2	-0.181394	0.0397739	-4.56061	5.10044e-06	5.23008e-05
ZNF343	ENSG00000088876	protein_coding	698.52	0.000287832	0.0330861	0.0086995	0.993059	0.996045
EBF4	ENSG00000088881	protein_coding	807.932	0.249051	0.0870339	2.86154	0.00421594	0.0146115
CPXM1	ENSG00000088882	protein_coding	385.692	0.902567	0.154017	5.8602	4.62318e-09	1.18422e-07
MAVS	ENSG00000088888	protein_coding	6698.98	-0.0973193	0.0369242	-2.63565	0.00839759	0.0257657
LZTS3	ENSG00000088899	protein_coding	919.264	-0.217649	0.0936199	-2.32481	0.020082	0.0523886
F11	ENSG00000088926	protein_coding	72.4115	-0.968108	0.180744	-5.35623	8.4974e-08	1.53585e-06
XRN2	ENSG00000088930	protein_coding	5070.73	-0.0353979	0.0437107	-0.809821	0.418043	0.547839
KIZ	ENSG00000088970	protein_coding	1265.6	0.0159776	0.0461867	0.345935	0.729392	0.812256
DYNLL1	ENSG00000088986	protein_coding	8687.7	0.108478	0.0409399	2.64969	0.00805661	0.0249042
TESC	ENSG00000088992	protein_coding	668.018	0.192264	0.121571	1.58149	0.113765	0.205857
SNX5	ENSG00000089006	protein_coding	7869.01	-0.0424791	0.0319132	-1.33108	0.183162	0.295675
RPL6	ENSG00000089009	protein_coding	35114.2	0.103458	0.0468556	2.20802	0.0272428	0.0669874
SIRPG	ENSG00000089012	protein_coding	276.061	0.844789	0.126942	6.6549	2.83492e-11	1.24159e-09
MAPKAPK5	ENSG00000089022	protein_coding	1846.55	0.0184365	0.0347904	0.529932	0.596159	0.706146
P2RX7	ENSG00000089041	protein_coding	1154.17	0.165276	0.0700504	2.35939	0.018305	0.048624
ESF1	ENSG00000089048	protein_coding	1026.59	-0.0478078	0.0400996	-1.19223	0.233173	0.354839
RBBP9	ENSG00000089050	protein_coding	2636.94	-0.0664078	0.0476945	-1.39236	0.163814	0.271947
ANAPC5	ENSG00000089053	protein_coding	5954.61	0.152362	0.0313808	4.85526	1.20231e-06	1.51981e-05
SLC23A2	ENSG00000089057	protein_coding	3072.73	-0.0971735	0.0436691	-2.22522	0.0260663	0.0646771
SLC8B1	ENSG00000089060	protein_coding	2153.76	0.159401	0.0340435	4.68229	2.83693e-06	3.17807e-05
TMEM230	ENSG00000089063	protein_coding	7030.32	0.0356509	0.0501622	0.710712	0.477263	0.602261
DZANK1	ENSG00000089091	protein_coding	387.385	0.139134	0.060029	2.31778	0.0204612	0.0532162
KDM2B	ENSG00000089094	protein_coding	1531.3	0.0845617	0.0314959	2.68485	0.00725626	0.0228957
CFAP61	ENSG00000089101	protein_coding	22.4826	0.248319	0.105818	2.34667	0.0189422	0.0500018
LHX5	ENSG00000089116	protein_coding	0.936902	1.23488	0.297629	4.14907	3.33831e-05	0.000257624
TASP1	ENSG00000089123	protein_coding	499.13	0.00333447	0.0373552	0.0892638	0.928872	0.953205
OAS1	ENSG00000089127	protein_coding	3784.66	0.0343725	0.064442	0.533386	0.593766	0.704282
GCN1	ENSG00000089154	protein_coding	5921.79	0.0346929	0.0360983	0.961067	0.336518	0.466684
RPLP0	ENSG00000089157	protein_coding	77878.5	0.238091	0.060359	3.94459	7.99379e-05	0.000540227
PXN	ENSG00000089159	protein_coding	10118.4	0.0910813	0.0494568	1.84163	0.0655287	0.134401
SIRT4	ENSG00000089163	protein_coding	88.9525	-0.147166	0.0611566	-2.40639	0.0161112	0.0438233
RPH3A	ENSG00000089169	protein_coding	23.0176	0.512199	0.113933	4.49563	6.9363e-06	6.80656e-05
KIF16B	ENSG00000089177	protein_coding	1524.35	-0.208275	0.049204	-4.2329	2.30696e-05	0.000188238
TRMT6	ENSG00000089195	protein_coding	814.462	0.0981576	0.0382869	2.56374	0.0103551	0.030614
CHGB	ENSG00000089199	protein_coding	101.562	0.382027	0.173142	2.20644	0.0273534	0.0672003
PEBP1	ENSG00000089220	protein_coding	29509.1	-0.200661	0.0550561	-3.64466	0.000267748	0.00147988
TBX5	ENSG00000089225	protein_coding	35.9472	1.90731	0.268962	7.09135	1.32812e-12	7.40202e-11
BRAP	ENSG00000089234	protein_coding	1505.71	0.0102607	0.0234491	0.437575	0.661694	0.75926
ERP29	ENSG00000089248	protein_coding	7196.99	0.142276	0.0452453	3.14455	0.0016634	0.00679745
NOS1	ENSG00000089250	protein_coding	50.9694	0.324249	0.134712	2.40699	0.0160846	0.0437637
FUS	ENSG00000089280	protein_coding	15720.2	-0.0393994	0.0354204	-1.11234	0.265993	0.392517
IGBP1	ENSG00000089289	protein_coding	5814.09	-0.0720022	0.0455879	-1.57941	0.114241	0.206559
FXYD5	ENSG00000089327	protein_coding	5121.34	0.369577	0.0713558	5.17936	2.22651e-07	3.57602e-06
ZNF302	ENSG00000089335	protein_coding	1875.08	-0.0139148	0.0428409	-0.324801	0.745331	0.824155
GRAMD1A	ENSG00000089351	protein_coding	4177.96	0.249854	0.0480011	5.20518	1.93811e-07	3.16744e-06
FXYD3	ENSG00000089356	protein_coding	177.789	1.71196	0.16862	10.1528	3.2201e-24	9.16764e-22
HEPH	ENSG00000089472	protein_coding	1404.22	0.155565	0.0812225	1.91529	0.0554552	0.117833
CDIP1	ENSG00000089486	protein_coding	3809.54	-0.121468	0.0576146	-2.10828	0.0350072	0.0818632
CMTM1	ENSG00000089505	protein_coding	54.2676	0.135983	0.0641286	2.12047	0.0339667	0.0798655
KCNH4	ENSG00000089558	protein_coding	27.8521	0.620953	0.09521	6.52193	6.94076e-11	2.76504e-09
GANAB	ENSG00000089597	protein_coding	27187.5	0.0207072	0.0349336	0.592759	0.553342	0.668913
GMIP	ENSG00000089639	protein_coding	1207.9	0.425007	0.058023	7.32481	2.39244e-13	1.58192e-11
RBM41	ENSG00000089682	protein_coding	664.212	-0.00973601	0.0438825	-0.221865	0.824419	0.880297
BIRC5	ENSG00000089685	protein_coding	479.646	0.710346	0.100794	7.04749	1.82171e-12	9.95437e-11
LAG3	ENSG00000089692	protein_coding	650.097	0.983135	0.141188	6.96328	3.32441e-12	1.72383e-10
MLF2	ENSG00000089693	protein_coding	9566.13	0.0866637	0.0425287	2.03777	0.041573	0.0939117
OTUB2	ENSG00000089723	protein_coding	120.915	-0.0684826	0.070915	-0.965699	0.334195	0.464418
DDX24	ENSG00000089737	protein_coding	7746.98	-0.158209	0.037649	-4.20221	2.64325e-05	0.000211432
ZBTB25	ENSG00000089775	protein_coding	1107.75	0.026624	0.0471364	0.564828	0.572191	0.685586
NECAP1	ENSG00000089818	protein_coding	2315.58	-0.0758826	0.0302801	-2.50602	0.0122098	0.035054
ARHGAP4	ENSG00000089820	protein_coding	2485.91	0.449161	0.0694389	6.46843	9.90231e-11	3.78538e-09
ANKRD24	ENSG00000089847	protein_coding	187.006	0.228157	0.0910864	2.50484	0.0122507	0.0351464
DHX32	ENSG00000089876	protein_coding	2171.45	0.064629	0.0376923	1.71465	0.0864102	0.166295
RCOR1	ENSG00000089902	protein_coding	1934.18	-0.150048	0.0401958	-3.73293	0.000189262	0.00111034
GPATCH2L	ENSG00000089916	protein_coding	2234.06	-0.208765	0.0517135	-4.03696	5.4149e-05	0.00038738
LTBP4	ENSG00000090006	protein_coding	3391.18	0.48572	0.0976952	4.97179	6.63376e-07	9.09558e-06
BLVRB	ENSG00000090013	protein_coding	3669.31	0.085192	0.062131	1.37117	0.170323	0.279965
SLC9A1	ENSG00000090020	protein_coding	2152.87	0.143011	0.0531801	2.68918	0.00716279	0.0226471
SPTLC1	ENSG00000090054	protein_coding	3084.41	-0.132877	0.0445539	-2.98239	0.00286003	0.0106116
PAPOLA	ENSG00000090060	protein_coding	8955.78	-0.0804464	0.0361842	-2.22325	0.0261991	0.0649355
CCNK	ENSG00000090061	protein_coding	409.222	-0.0540443	0.0512947	-1.0536	0.292064	0.421024
PCBP4	ENSG00000090097	protein_coding	798.699	0.193448	0.0720804	2.68379	0.00727939	0.022953
RGS1	ENSG00000090104	protein_coding	7542.31	0.388727	0.0996944	3.89918	9.65192e-05	0.000634257
YPEL3	ENSG00000090238	protein_coding	3190.42	0.0745634	0.0650024	1.14709	0.251346	0.375666
MRPS33	ENSG00000090263	protein_coding	2070.13	-0.0336721	0.0537401	-0.626574	0.530939	0.649596
NDUFB2	ENSG00000090266	protein_coding	4173.64	0.0604162	0.0594253	1.01667	0.309308	0.439252
NUDC	ENSG00000090273	protein_coding	5310.59	0.0923045	0.0467276	1.97538	0.0482255	0.105624
MAEA	ENSG00000090316	protein_coding	3410.47	-0.0500133	0.0415163	-1.20467	0.228331	0.349184
ICAM1	ENSG00000090339	protein_coding	6313.32	0.384787	0.0752751	5.11175	3.19194e-07	4.88106e-06
STRN4	ENSG00000090372	protein_coding	4350.04	0.0260477	0.0342115	0.761374	0.446434	0.574289
IRAK3	ENSG00000090376	protein_coding	1046.16	-0.0927447	0.0709319	-1.30752	0.191037	0.305236
LYZ	ENSG00000090382	protein_coding	11336.8	0.20227	0.114738	1.76289	0.0779189	0.153555
SI	ENSG00000090402	protein_coding	1.00333	0.798626	0.301598	2.64799	0.00809729	0.0250034
MUL1	ENSG00000090432	protein_coding	2506.49	-0.138551	0.0428308	-3.23483	0.00121714	0.00525143
TFAP4	ENSG00000090447	protein_coding	549.592	0.197361	0.0530065	3.72334	0.000196605	0.00114769
PDCD7	ENSG00000090470	protein_coding	1091.54	-0.00321515	0.0226377	-0.142026	0.887059	0.924711
SPG21	ENSG00000090487	protein_coding	4916.89	0.0389839	0.0291376	1.33793	0.18092	0.292978
FETUB	ENSG00000090512	protein_coding	4.32058	0.216782	0.321743	0.673775	0.500454	0.622805
DNAJB11	ENSG00000090520	protein_coding	3339.28	0.104499	0.0420328	2.48614	0.0129137	0.0366765
P3H2	ENSG00000090530	protein_coding	10781.8	-0.0480644	0.0782894	-0.613932	0.53926	0.65662
THPO	ENSG00000090534	protein_coding	175.504	0.200168	0.164813	1.21452	0.224551	0.345162
CHRD	ENSG00000090539	protein_coding	874.463	0.327637	0.0974804	3.36105	0.000776461	0.00362203
FLT3LG	ENSG00000090554	protein_coding	137.908	0.347082	0.0677048	5.12639	2.95346e-07	4.55534e-06
RAB11FIP3	ENSG00000090565	protein_coding	7872.32	-0.112579	0.060824	-1.8509	0.0641835	0.132267
GNPTG	ENSG00000090581	protein_coding	5093.66	-0.0423109	0.0483629	-0.874862	0.381649	0.512557
ZNF268	ENSG00000090612	protein_coding	1552.77	-0.0648167	0.0387775	-1.6715	0.0946223	0.178585
GOLGA3	ENSG00000090615	protein_coding	4383.33	0.136952	0.0386019	3.54781	0.000388456	0.00202652
PABPC4	ENSG00000090621	protein_coding	7438.06	0.232434	0.0384918	6.03851	1.5554e-09	4.4767e-08
CD209	ENSG00000090659	protein_coding	448.865	0.431203	0.103978	4.14705	3.36787e-05	0.000259368
CERS4	ENSG00000090661	protein_coding	2486.34	-0.179073	0.0748665	-2.39189	0.0167617	0.0452644
MCOLN1	ENSG00000090674	protein_coding	1421.65	0.0443432	0.0398759	1.11203	0.266125	0.392686
USP48	ENSG00000090686	protein_coding	3007.41	-0.0239441	0.0276494	-0.865993	0.386494	0.517123
EFNB1	ENSG00000090776	protein_coding	3503.74	-0.0251472	0.0533136	-0.471685	0.637152	0.739728
PDPR	ENSG00000090857	protein_coding	4193.04	-0.201004	0.043016	-4.67277	2.97159e-06	3.30162e-05
AARS1	ENSG00000090861	protein_coding	8002.91	0.0119406	0.0438342	0.272404	0.785311	0.853208
GLG1	ENSG00000090863	protein_coding	17158.7	-0.152031	0.0344436	-4.4139	1.01524e-05	9.40883e-05
KIF4A	ENSG00000090889	protein_coding	315.48	0.409859	0.0874013	4.68939	2.74024e-06	3.08056e-05
TNRC6A	ENSG00000090905	protein_coding	3771.75	-0.0226203	0.0499681	-0.452695	0.650769	0.750601
PLEKHG2	ENSG00000090924	protein_coding	3222.45	0.208363	0.0676141	3.08165	0.00205855	0.00809413
DLL3	ENSG00000090932	protein_coding	5.94275	1.01743	0.202496	5.02446	5.04864e-07	7.22587e-06
NAT14	ENSG00000090971	protein_coding	1061.27	0.174757	0.0827403	2.11211	0.0346768	0.081219
PITPNM2	ENSG00000090975	protein_coding	1575.15	0.202947	0.0533462	3.80433	0.000142186	0.000873362
EXOC1	ENSG00000090989	protein_coding	2570.62	-0.0842383	0.0260761	-3.23049	0.0012358	0.00531939
RBM27	ENSG00000091009	protein_coding	1504.53	-0.0522002	0.0359504	-1.45201	0.1465	0.249638
POU4F3	ENSG00000091010	protein_coding	2.38988	0.0922799	0.0998622	0.924073	0.355448	0.486221
OSBPL8	ENSG00000091039	protein_coding	5326.67	-0.125457	0.0550046	-2.28084	0.022558	0.0576263
DTX2	ENSG00000091073	protein_coding	828.979	0.302785	0.0514087	5.88975	3.86779e-09	1.01101e-07
NLRC4	ENSG00000091106	protein_coding	273.877	0.173988	0.0704256	2.47053	0.0134914	0.0379789
PUS7	ENSG00000091127	protein_coding	997.797	0.0364131	0.0501228	0.726477	0.467546	0.593266
LAMB4	ENSG00000091128	protein_coding	47.2831	0.0376346	0.106425	0.353625	0.72362	0.808348
NRCAM	ENSG00000091129	protein_coding	2739.37	-0.0172106	0.115074	-0.149562	0.88111	0.920636
LAMB1	ENSG00000091136	protein_coding	14913	0.0388323	0.0661638	0.586911	0.557264	0.672006
SLC26A4	ENSG00000091137	protein_coding	74.5118	-0.196075	0.0852308	-2.30051	0.0214191	0.0552797
SLC26A3	ENSG00000091138	protein_coding	6.02339	0.375936	0.129615	2.90041	0.00372673	0.0131974
DLD	ENSG00000091140	protein_coding	5411.88	-0.191116	0.0585248	-3.26555	0.00109251	0.00479393
WDR7	ENSG00000091157	protein_coding	1560.75	-0.169587	0.0413489	-4.10137	4.10718e-05	0.000306226
TXNL1	ENSG00000091164	protein_coding	4239.99	-0.0413491	0.0405499	-1.01971	0.307867	0.437873
IL5RA	ENSG00000091181	protein_coding	14.9226	0.522423	0.120435	4.33782	1.43904e-05	0.00012637
ABCC6	ENSG00000091262	protein_coding	2173.49	-0.27014	0.106659	-2.53274	0.0113175	0.0329406
CMTM6	ENSG00000091317	protein_coding	4556.22	0.15469	0.0443658	3.4867	0.000489027	0.00245739
ITGA6	ENSG00000091409	protein_coding	13521.9	-0.455667	0.0690027	-6.60362	4.01242e-11	1.69676e-09
RAPGEF4	ENSG00000091428	protein_coding	1443.56	-0.392553	0.0796805	-4.9266	8.36744e-07	1.11146e-05
MAP3K20	ENSG00000091436	protein_coding	3779.72	0.145163	0.0593108	2.44749	0.0143855	0.0400377
SMPX	ENSG00000091482	protein_coding	4.02279	0.0445997	0.457541	0.0974769	0.922348	0.948748
FH	ENSG00000091483	protein_coding	3317.94	-0.110343	0.0516752	-2.13533	0.0327344	0.0775679
SEL1L3	ENSG00000091490	protein_coding	9441.63	0.106804	0.0753095	1.4182	0.156131	0.262172
TF	ENSG00000091513	protein_coding	736.23	1.33804	0.216263	6.1871	6.12794e-10	1.94536e-08
CDV3	ENSG00000091527	protein_coding	7854.73	0.013884	0.0447043	0.310575	0.756124	0.831932
MYO15A	ENSG00000091536	protein_coding	81.6859	0.342452	0.0974469	3.51425	0.000441005	0.00225332
ALKBH5	ENSG00000091542	protein_coding	7694.78	-0.0277621	0.030988	-0.895897	0.370308	0.501561
APOH	ENSG00000091583	protein_coding	96.6891	1.34518	0.202273	6.65029	2.92511e-11	1.27682e-09
NLRP1	ENSG00000091592	protein_coding	1896.79	0.204179	0.0718294	2.84256	0.00447532	0.0153615
PITPNM3	ENSG00000091622	protein_coding	180.856	0.0980155	0.0874	1.12146	0.262092	0.387991
SPAG7	ENSG00000091640	protein_coding	2781.42	0.000342231	0.0403286	0.00848606	0.993229	0.996151
ORC6	ENSG00000091651	protein_coding	128.689	0.435045	0.084758	5.13279	2.85482e-07	4.43534e-06
ZFHX4	ENSG00000091656	protein_coding	258.428	0.487733	0.146596	3.32706	0.000877671	0.00400396
SLC17A6	ENSG00000091664	protein_coding	0.254165	0.625877	0.459682	1.36154	0.173343
CPA1	ENSG00000091704	protein_coding	4.26566	0.845537	0.156146	5.41504	6.12759e-08	1.14695e-06
ZC3HC1	ENSG00000091732	protein_coding	1964.09	0.0450733	0.041483	1.08655	0.277236	0.404699
ESR1	ENSG00000091831	protein_coding	476.656	0.158129	0.0883118	1.79057	0.0733618	0.146637
RGS17	ENSG00000091844	protein_coding	112.66	0.914575	0.120899	7.56476	3.88573e-14	2.91417e-12
ANGPT2	ENSG00000091879	protein_coding	7415.03	-0.13275	0.0945255	-1.40438	0.160206	0.267377
TMEM101	ENSG00000091947	protein_coding	2445.83	-0.254006	0.0842629	-3.01445	0.00257445	0.00973576
CD200	ENSG00000091972	protein_coding	2446.67	0.0321811	0.0685193	0.469665	0.638595	0.740727
CCDC80	ENSG00000091986	protein_coding	4201.36	0.901325	0.124751	7.22501	5.01062e-13	3.03065e-11
CMA1	ENSG00000092009	protein_coding	12.0543	0.0127077	0.159128	0.0798579	0.93635	0.958282
PSME1	ENSG00000092010	protein_coding	11264.2	-0.0209365	0.0439191	-0.476707	0.633571	0.736773
PPP2R3C	ENSG00000092020	protein_coding	1065.47	-0.00534878	0.0438072	-0.122098	0.902821	0.935215
HAUS4	ENSG00000092036	protein_coding	1317.16	-0.0562217	0.0435038	-1.29234	0.19624	0.311588
JPH4	ENSG00000092051	protein_coding	111.455	0.0538835	0.0824494	0.653534	0.513412	0.634164
MYH7	ENSG00000092054	protein_coding	3.40214	0.893967	0.187418	4.76991	1.8431e-06	2.20334e-05
CEBPE	ENSG00000092067	protein_coding	7.5675	0.148259	0.0890376	1.66513	0.0958869	0.180476
SLC7A8	ENSG00000092068	protein_coding	1699.23	-0.559778	0.124335	-4.50217	6.72642e-06	6.63263e-05
OSGEP	ENSG00000092094	protein_coding	1382.47	0.0275168	0.0435408	0.631978	0.527401	0.64653
SLC22A17	ENSG00000092096	protein_coding	1944.75	-0.0191403	0.0890153	-0.215023	0.82975	0.884387
RNF31	ENSG00000092098	protein_coding	916.631	-0.088947	0.0438499	-2.02844	0.0425154	0.0956681
SCFD1	ENSG00000092108	protein_coding	2478.99	-0.138185	0.0352329	-3.92204	8.78038e-05	0.000585071
G2E3	ENSG00000092140	protein_coding	818.308	-0.169077	0.0511972	-3.30247	0.000958363	0.00430209
HECTD1	ENSG00000092148	protein_coding	7326.01	-0.240609	0.0530193	-4.53815	5.67506e-06	5.72864e-05
HNRNPC	ENSG00000092199	protein_coding	18908.7	0.000986265	0.026553	0.0371433	0.970371	0.981015
RPGRIP1	ENSG00000092200	protein_coding	51.7607	0.23661	0.0640543	3.6939	0.000220838	0.00126006
SUPT16H	ENSG00000092201	protein_coding	5191.78	-0.0817702	0.0361169	-2.26404	0.0235715	0.059711
TOX4	ENSG00000092203	protein_coding	3955.81	-0.166679	0.0359848	-4.63192	3.62297e-06	3.90687e-05
GEMIN2	ENSG00000092208	protein_coding	279.282	-0.00918114	0.0416844	-0.220254	0.825674	0.881273
TGM1	ENSG00000092295	protein_coding	210.946	1.23258	0.164624	7.48722	7.03456e-14	5.0633e-12
TINF2	ENSG00000092330	protein_coding	2688.7	0.00787535	0.0325559	0.241902	0.808856	0.86974
DAZL	ENSG00000092345	protein_coding	1.84236	0.938591	0.22673	4.13968	3.47796e-05	0.000266926
TBL1Y	ENSG00000092377	protein_coding	10.1283	-0.281859	0.234125	-1.20389	0.228634	0.349515
SEMA6A	ENSG00000092421	protein_coding	6727.54	-0.182909	0.079402	-2.30358	0.0212461	0.0549093
TRPM7	ENSG00000092439	protein_coding	3057.47	-0.225655	0.0540561	-4.17445	2.98701e-05	0.000234563
TYRO3	ENSG00000092445	protein_coding	487.402	0.204498	0.0734282	2.78501	0.00535264	0.0178227
WDR76	ENSG00000092470	protein_coding	372.972	0.135255	0.0487367	2.77523	0.0055163	0.0182521
CAPN3	ENSG00000092529	protein_coding	177.813	0.153722	0.116623	1.3181	0.18747	0.300923
SNAP23	ENSG00000092531	protein_coding	2917.31	0.0535361	0.0313811	1.706	0.0880088	0.168616
TBX15	ENSG00000092607	protein_coding	398.309	-0.0785872	0.12861	-0.611051	0.541166	0.658316
PHGDH	ENSG00000092621	protein_coding	1912.93	-0.363354	0.120505	-3.01526	0.00256762	0.00971612
COL9A3	ENSG00000092758	protein_coding	57.4085	0.208472	0.136783	1.5241	0.127483	0.224668
EZR	ENSG00000092820	protein_coding	39630	-0.289144	0.0620078	-4.66302	3.11604e-06	3.42719e-05
MYL6	ENSG00000092841	protein_coding	41132.9	0.0118262	0.0438408	0.269754	0.787349	0.854654
AGO1	ENSG00000092847	protein_coding	2618.79	-0.077055	0.037641	-2.04711	0.0406478	0.0922271
TEKT2	ENSG00000092850	protein_coding	109.313	-0.0394641	0.120507	-0.327484	0.743302	0.822827
CLSPN	ENSG00000092853	protein_coding	134.636	0.22657	0.0804095	2.8177	0.00483695	0.0163976
RFFL	ENSG00000092871	protein_coding	1358.81	0.0861445	0.0435941	1.97606	0.048148	0.105496
UNC13D	ENSG00000092929	protein_coding	899.987	0.637928	0.0781729	8.16048	3.33708e-16	3.36706e-14
MFSD11	ENSG00000092931	protein_coding	1164.91	0.0248981	0.0276878	0.899246	0.368521	0.499717
DPYSL2	ENSG00000092964	protein_coding	12578.9	-0.0876416	0.0535286	-1.63728	0.101571	0.18879
TGFB2	ENSG00000092969	protein_coding	474.498	0.144012	0.0916001	1.57218	0.115909	0.208941
GPATCH2	ENSG00000092978	protein_coding	895.261	0.0309294	0.0360452	0.858072	0.390853	0.521216
NUP50	ENSG00000093000	protein_coding	2995.33	0.0142359	0.0301943	0.471476	0.637301	0.73984
CDC45	ENSG00000093009	protein_coding	159.169	0.456402	0.0852451	5.354	8.6032e-08	1.55184e-06
COMT	ENSG00000093010	protein_coding	4749.19	0.152	0.048867	3.11049	0.0018678	0.00747623
ADA2	ENSG00000093072	protein_coding	5901.65	0.186743	0.0817674	2.28383	0.0223814	0.0572445
AC016026.1	ENSG00000093100	lncRNA	56.2556	0.0501841	0.109098	0.459991	0.645523	0.746284
VNN3	ENSG00000093134	protein_coding	21.0215	1.121	0.135636	8.26479	1.39939e-16	1.47872e-14
ECHDC1	ENSG00000093144	protein_coding	2719.41	-0.0938344	0.0402684	-2.33022	0.0197944	0.051753
[truncated: 54,495 more rows]
