# Supplementary material for: FDC-SP as a diagnostic and prognostic biomarker and modulates immune infiltrates in renal cell carcinoma
Source: BMC Bioinformatics. 2023 Mar 10;24:91. doi: 10.1186/s12859-023-05215-1 (PMC10007807; doi:10.1186/s12859-023-05215-1)
Supplement: Supplementary file 2 — Additional file 2. Annotation of 10 functional partner genes of FDC-SP in STRING database. [file 12859_2023_5215_MOESM2_ESM.xlsx]

## Sheet: Sheet1
Annotation of 10 functional partner genes of FDC-SP in STRING database
#node1	node2	node1_string_id	node2_string_id	neighborhood_on_chromosome	gene_fusion	phylogenetic_cooccurrence	homology	coexpression	experimentally_determined_interaction	database_annotated	automated_textmining	combined_score
AMTN	FDCSP	9606.ENSP00000341013	9606.ENSP00000318437	0	0	0	0	0	0	0	0.566	0.566
AMTN	ODAM	9606.ENSP00000341013	9606.ENSP00000379401	0	0	0	0	0.062	0	0	0.946	0.948
C4orf36	STATH	9606.ENSP00000420949	9606.ENSP00000246895	0	0	0	0	0	0	0	0.517	0.517
C4orf36	FDCSP	9606.ENSP00000420949	9606.ENSP00000318437	0	0	0	0	0	0	0	0.651	0.651
C4orf36	PRR27	9606.ENSP00000420949	9606.ENSP00000343172	0	0	0	0	0.063	0	0	0.816	0.82
C4orf36	ODAM	9606.ENSP00000420949	9606.ENSP00000379401	0	0	0	0	0	0	0	0.559	0.559
CSN3	FDCSP	9606.ENSP00000304822	9606.ENSP00000318437	0	0	0	0	0.102	0	0	0.573	0.6
CXCL13	FDCSP	9606.ENSP00000286758	9606.ENSP00000318437	0	0	0	0	0.317	0	0	0.235	0.455
CXCL13	CXCL2	9606.ENSP00000286758	9606.ENSP00000427279	0	0	0	0	0.062	0	0	0.629	0.637
CXCL2	FDCSP	9606.ENSP00000427279	9606.ENSP00000318437	0	0	0	0	0	0	0	0.482	0.482
FDCSP	STATH	9606.ENSP00000318437	9606.ENSP00000246895	0	0	0	0	0	0	0	0.556	0.556
FDCSP	VN1R2	9606.ENSP00000318437	9606.ENSP00000351244	0	0	0	0	0	0	0	0.469	0.469
FDCSP	PRR27	9606.ENSP00000318437	9606.ENSP00000343172	0	0	0	0	0	0	0	0.557	0.557
FDCSP	MSANTD3	9606.ENSP00000318437	9606.ENSP00000480445	0	0	0	0	0	0	0	0.669	0.669
FDCSP	ODAM	9606.ENSP00000318437	9606.ENSP00000379401	0	0	0	0	0.066	0	0	0.71	0.717
ODAM	PRR27	9606.ENSP00000379401	9606.ENSP00000343172	0	0	0	0	0.062	0	0	0.604	0.612
PRR27	STATH	9606.ENSP00000343172	9606.ENSP00000246895	0	0	0	0	0	0	0	0.562	0.562
