# Supplementary material for: FDC-SP as a diagnostic and prognostic biomarker and modulates immune infiltrates in renal cell carcinoma
Source: BMC Bioinformatics. 2023 Mar 10;24:91. doi: 10.1186/s12859-023-05215-1 (PMC10007807; doi:10.1186/s12859-023-05215-1)
Supplement: Supplementary file 3 — Additional file 3. Functional enrichment for FDC-SP-related DEGs along GO and KEGG pathways. [file 12859_2023_5215_MOESM3_ESM.xlsx]

## Sheet: Sheet 1
Functional enrichment for FDC-SP-related DEGs along GO and KEGG pathways
ONTOLOGY	ID	Description	GeneRatio	BgRatio	pvalue	p.adjust	qvalue	geneID	Count
BP	GO:0006958	complement activation, classical pathway	54/168	137/18670	8.15381e-77	1.41224e-73	1.32177e-73	C4BPA/C8A/IGHG1/IGHG3/IGHG4/IGHM/IGKC/IGLC2/IGLC6/IGHV5-51/IGHV4-59/IGHV4-39/IGHV4-34/IGHV4-31/IGHV4-28/IGHV4-4/IGHV3-73/IGHV3-72/IGHV3-66/IGHV3-53/IGHV3-48/IGHV3-43/IGHV3-33/IGHV3-30/IGHV3-23/IGHV3-21/IGHV2-70/IGHV2-26/IGHV1-69/IGHV1-24/IGHV1-18/IGLV3-21/IGLV3-19/IGLV3-1/IGLV2-23/IGLV2-11/IGLV1-47/IGLV1-44/IGLV1-40/IGKV2D-28/IGKV1D-39/IGKV1D-33/IGKV1D-12/IGKV5-2/IGKV4-1/IGKV3-20/IGKV3-15/IGKV2-4…	54
BP	GO:0002455	humoral immune response mediated by circulating immunoglobulin	54/168	150/18670	3.41741e-74	2.95948e-71	2.7699e-71	C4BPA/C8A/IGHG1/IGHG3/IGHG4/IGHM/IGKC/IGLC2/IGLC6/IGHV5-51/IGHV4-59/IGHV4-39/IGHV4-34/IGHV4-31/IGHV4-28/IGHV4-4/IGHV3-73/IGHV3-72/IGHV3-66/IGHV3-53/IGHV3-48/IGHV3-43/IGHV3-33/IGHV3-30/IGHV3-23/IGHV3-21/IGHV2-70/IGHV2-26/IGHV1-69/IGHV1-24/IGHV1-18/IGLV3-21/IGLV3-19/IGLV3-1/IGLV2-23/IGLV2-11/IGLV1-47/IGLV1-44/IGLV1-40/IGKV2D-28/IGKV1D-39/IGKV1D-33/IGKV1D-12/IGKV5-2/IGKV4-1/IGKV3-20/IGKV3-15/IGKV2-4…	54
BP	GO:0072376	protein activation cascade	58/168	198/18670	9.01197e-74	5.20291e-71	4.86963e-71	C4BPA/C8A/FGA/FGB/FGG/CFHR1/IGHG1/IGHG3/IGHG4/IGHM/IGKC/IGLC2/IGLC6/IGHV5-51/IGHV4-59/IGHV4-39/IGHV4-34/IGHV4-31/IGHV4-28/IGHV4-4/IGHV3-73/IGHV3-72/IGHV3-66/IGHV3-53/IGHV3-48/IGHV3-43/IGHV3-33/IGHV3-30/IGHV3-23/IGHV3-21/IGHV2-70/IGHV2-26/IGHV1-69/IGHV1-24/IGHV1-18/IGLV3-21/IGLV3-19/IGLV3-1/IGLV2-23/IGLV2-11/IGLV1-47/IGLV1-44/IGLV1-40/IGKV2D-28/IGKV1D-39/IGKV1D-33/IGKV1D-12/IGKV5-2/IGKV4-1/IGKV3-2…	58
BP	GO:0006956	complement activation	55/168	175/18670	9.65661e-72	4.18131e-69	3.91347e-69	C4BPA/C8A/CFHR1/IGHG1/IGHG3/IGHG4/IGHM/IGKC/IGLC2/IGLC6/IGHV5-51/IGHV4-59/IGHV4-39/IGHV4-34/IGHV4-31/IGHV4-28/IGHV4-4/IGHV3-73/IGHV3-72/IGHV3-66/IGHV3-53/IGHV3-48/IGHV3-43/IGHV3-33/IGHV3-30/IGHV3-23/IGHV3-21/IGHV2-70/IGHV2-26/IGHV1-69/IGHV1-24/IGHV1-18/IGLV3-21/IGLV3-19/IGLV3-1/IGLV2-23/IGLV2-11/IGLV1-47/IGLV1-44/IGLV1-40/IGKV2D-28/IGKV1D-39/IGKV1D-33/IGKV1D-12/IGKV5-2/IGKV4-1/IGKV3-20/IGKV3-15/I…	55
BP	GO:0006959	humoral immune response	63/168	356/18670	3.35814e-65	1.16326e-62	1.08874e-62	C4BPA/C8A/FGA/FGB/CFHR1/IGHG1/IGHG3/IGHG4/IGHM/IGKC/IGLC2/IGLC6/IL6/PI3/PLA2G2A/POU2AF1/SLPI/KLK5/IGHV5-51/IGHV4-59/IGHV4-39/IGHV4-34/IGHV4-31/IGHV4-28/IGHV4-4/IGHV3-73/IGHV3-72/IGHV3-66/IGHV3-53/IGHV3-48/IGHV3-43/IGHV3-33/IGHV3-30/IGHV3-23/IGHV3-21/IGHV2-70/IGHV2-26/IGHV1-69/IGHV1-24/IGHV1-18/IGLV3-21/IGLV3-19/IGLV3-1/IGLV2-23/IGLV2-11/IGLV1-47/IGLV1-44/IGLV1-40/IGKV2D-28/IGKV1D-39/IGKV1D-33/IGK…	63
BP	GO:0016064	immunoglobulin mediated immune response	54/168	218/18670	5.66073e-64	1.63407e-61	1.52939e-61	C4BPA/C8A/IGHG1/IGHG3/IGHG4/IGHM/IGKC/IGLC2/IGLC6/IGHV5-51/IGHV4-59/IGHV4-39/IGHV4-34/IGHV4-31/IGHV4-28/IGHV4-4/IGHV3-73/IGHV3-72/IGHV3-66/IGHV3-53/IGHV3-48/IGHV3-43/IGHV3-33/IGHV3-30/IGHV3-23/IGHV3-21/IGHV2-70/IGHV2-26/IGHV1-69/IGHV1-24/IGHV1-18/IGLV3-21/IGLV3-19/IGLV3-1/IGLV2-23/IGLV2-11/IGLV1-47/IGLV1-44/IGLV1-40/IGKV2D-28/IGKV1D-39/IGKV1D-33/IGKV1D-12/IGKV5-2/IGKV4-1/IGKV3-20/IGKV3-15/IGKV2-4…	54
BP	GO:0019724	B cell mediated immunity	54/168	221/18670	1.2939e-63	3.20147e-61	2.99639e-61	C4BPA/C8A/IGHG1/IGHG3/IGHG4/IGHM/IGKC/IGLC2/IGLC6/IGHV5-51/IGHV4-59/IGHV4-39/IGHV4-34/IGHV4-31/IGHV4-28/IGHV4-4/IGHV3-73/IGHV3-72/IGHV3-66/IGHV3-53/IGHV3-48/IGHV3-43/IGHV3-33/IGHV3-30/IGHV3-23/IGHV3-21/IGHV2-70/IGHV2-26/IGHV1-69/IGHV1-24/IGHV1-18/IGLV3-21/IGLV3-19/IGLV3-1/IGLV2-23/IGLV2-11/IGLV1-47/IGLV1-44/IGLV1-40/IGKV2D-28/IGKV1D-39/IGKV1D-33/IGKV1D-12/IGKV5-2/IGKV4-1/IGKV3-20/IGKV3-15/IGKV2-4…	54
BP	GO:0002460	adaptive immune response based on somatic recombination of immune receptors built from immunoglobulin superfamily domains	56/168	361/18670	3.80305e-54	8.2336e-52	7.70618e-52	C4BPA/C8A/IGHG1/IGHG3/IGHG4/IGHM/IGKC/IGLC2/IGLC6/IL6/CCL19/IGHV5-51/IGHV4-59/IGHV4-39/IGHV4-34/IGHV4-31/IGHV4-28/IGHV4-4/IGHV3-73/IGHV3-72/IGHV3-66/IGHV3-53/IGHV3-48/IGHV3-43/IGHV3-33/IGHV3-30/IGHV3-23/IGHV3-21/IGHV2-70/IGHV2-26/IGHV1-69/IGHV1-24/IGHV1-18/IGLV3-21/IGLV3-19/IGLV3-1/IGLV2-23/IGLV2-11/IGLV1-47/IGLV1-44/IGLV1-40/IGKV2D-28/IGKV1D-39/IGKV1D-33/IGKV1D-12/IGKV5-2/IGKV4-1/IGKV3-20/IGKV3-…	56
BP	GO:0030449	regulation of complement activation	40/168	115/18670	8.4936e-54	1.63455e-51	1.52984e-51	C4BPA/C8A/CFHR1/IGHG1/IGHG3/IGHG4/IGKC/IGLC2/IGLC6/IGHV4-59/IGHV4-39/IGHV4-34/IGHV3-53/IGHV3-48/IGHV3-33/IGHV3-30/IGHV3-23/IGHV2-70/IGHV1-69/IGLV3-21/IGLV3-19/IGLV3-1/IGLV2-23/IGLV2-11/IGLV1-47/IGLV1-44/IGLV1-40/IGKV2D-28/IGKV1D-39/IGKV1D-33/IGKV1D-12/IGKV5-2/IGKV4-1/IGKV3-20/IGKV3-15/IGKV2-40/IGKV2-28/IGKV1-39/IGKV1-17/IGKV1-16	40
BP	GO:2000257	regulation of protein activation cascade	40/168	116/18670	1.28767e-53	2.23024e-51	2.08738e-51	C4BPA/C8A/CFHR1/IGHG1/IGHG3/IGHG4/IGKC/IGLC2/IGLC6/IGHV4-59/IGHV4-39/IGHV4-34/IGHV3-53/IGHV3-48/IGHV3-33/IGHV3-30/IGHV3-23/IGHV2-70/IGHV1-69/IGLV3-21/IGLV3-19/IGLV3-1/IGLV2-23/IGLV2-11/IGLV1-47/IGLV1-44/IGLV1-40/IGKV2D-28/IGKV1D-39/IGKV1D-33/IGKV1D-12/IGKV5-2/IGKV4-1/IGKV3-20/IGKV3-15/IGKV2-40/IGKV2-28/IGKV1-39/IGKV1-17/IGKV1-16	40
BP	GO:0002449	lymphocyte mediated immunity	55/168	352/18670	2.62853e-53	4.13874e-51	3.87362e-51	C4BPA/C8A/IGHG1/IGHG3/IGHG4/IGHM/IGKC/IGLC2/IGLC6/IL6/IGHV5-51/IGHV4-59/IGHV4-39/IGHV4-34/IGHV4-31/IGHV4-28/IGHV4-4/IGHV3-73/IGHV3-72/IGHV3-66/IGHV3-53/IGHV3-48/IGHV3-43/IGHV3-33/IGHV3-30/IGHV3-23/IGHV3-21/IGHV2-70/IGHV2-26/IGHV1-69/IGHV1-24/IGHV1-18/IGLV3-21/IGLV3-19/IGLV3-1/IGLV2-23/IGLV2-11/IGLV1-47/IGLV1-44/IGLV1-40/IGKV2D-28/IGKV1D-39/IGKV1D-33/IGKV1D-12/IGKV5-2/IGKV4-1/IGKV3-20/IGKV3-15/IGK…	55
BP	GO:0002920	regulation of humoral immune response	41/168	134/18670	1.85007e-52	2.67027e-50	2.49922e-50	C4BPA/C8A/CFHR1/IGHG1/IGHG3/IGHG4/IGKC/IGLC2/IGLC6/KLK5/IGHV4-59/IGHV4-39/IGHV4-34/IGHV3-53/IGHV3-48/IGHV3-33/IGHV3-30/IGHV3-23/IGHV2-70/IGHV1-69/IGLV3-21/IGLV3-19/IGLV3-1/IGLV2-23/IGLV2-11/IGLV1-47/IGLV1-44/IGLV1-40/IGKV2D-28/IGKV1D-39/IGKV1D-33/IGKV1D-12/IGKV5-2/IGKV4-1/IGKV3-20/IGKV3-15/IGKV2-40/IGKV2-28/IGKV1-39/IGKV1-17/IGKV1-16	41
BP	GO:0006909	phagocytosis	53/168	369/18670	2.97282e-49	3.96071e-47	3.70699e-47	C4BPA/IGHG1/IGHG3/IGHG4/IGHM/IGKC/IGLC2/IGLC6/IGHV5-51/IGHV4-59/IGHV4-39/IGHV4-34/IGHV4-31/IGHV4-28/IGHV4-4/IGHV3-73/IGHV3-72/IGHV3-66/IGHV3-53/IGHV3-48/IGHV3-43/IGHV3-33/IGHV3-30/IGHV3-23/IGHV3-21/IGHV2-70/IGHV2-26/IGHV1-69/IGHV1-24/IGHV1-18/IGLV3-21/IGLV3-19/IGLV3-1/IGLV2-23/IGLV2-11/IGLV1-47/IGLV1-44/IGLV1-40/IGKV2D-28/IGKV1D-39/IGKV1D-33/IGKV1D-12/IGKV5-2/IGKV4-1/IGKV3-20/IGKV3-15/IGKV2-40/IG…	53
BP	GO:0002673	regulation of acute inflammatory response	41/168	159/18670	5.7114e-49	7.06582e-47	6.6132e-47	C4BPA/C8A/CFHR1/IGHG1/IGHG3/IGHG4/IGKC/IGLC2/IGLC6/IL6/IGHV4-59/IGHV4-39/IGHV4-34/IGHV3-53/IGHV3-48/IGHV3-33/IGHV3-30/IGHV3-23/IGHV2-70/IGHV1-69/IGLV3-21/IGLV3-19/IGLV3-1/IGLV2-23/IGLV2-11/IGLV1-47/IGLV1-44/IGLV1-40/IGKV2D-28/IGKV1D-39/IGKV1D-33/IGKV1D-12/IGKV5-2/IGKV4-1/IGKV3-20/IGKV3-15/IGKV2-40/IGKV2-28/IGKV1-39/IGKV1-17/IGKV1-16	41
BP	GO:0070613	regulation of protein processing	40/168	180/18670	6.92751e-45	7.99896e-43	7.48657e-43	C4BPA/C8A/CFHR1/IGHG1/IGHG3/IGHG4/IGKC/IGLC2/IGLC6/IGHV4-59/IGHV4-39/IGHV4-34/IGHV3-53/IGHV3-48/IGHV3-33/IGHV3-30/IGHV3-23/IGHV2-70/IGHV1-69/IGLV3-21/IGLV3-19/IGLV3-1/IGLV2-23/IGLV2-11/IGLV1-47/IGLV1-44/IGLV1-40/IGKV2D-28/IGKV1D-39/IGKV1D-33/IGKV1D-12/IGKV5-2/IGKV4-1/IGKV3-20/IGKV3-15/IGKV2-40/IGKV2-28/IGKV1-39/IGKV1-17/IGKV1-16	40
BP	GO:0002433	immune response-regulating cell surface receptor signaling pathway involved in phagocytosis	37/168	139/18670	1.03263e-44	1.05207e-42	9.84675e-43	IGHG1/IGHG3/IGHG4/IGKC/IGLC2/IGLC6/IGHV4-59/IGHV4-39/IGHV4-34/IGHV3-53/IGHV3-48/IGHV3-33/IGHV3-30/IGHV3-23/IGHV2-70/IGHV1-69/IGLV3-21/IGLV3-19/IGLV3-1/IGLV2-23/IGLV2-11/IGLV1-47/IGLV1-44/IGLV1-40/IGKV2D-28/IGKV1D-39/IGKV1D-33/IGKV1D-12/IGKV5-2/IGKV4-1/IGKV3-20/IGKV3-15/IGKV2-40/IGKV2-28/IGKV1-39/IGKV1-17/IGKV1-16	37
BP	GO:0038096	Fc-gamma receptor signaling pathway involved in phagocytosis	37/168	139/18670	1.03263e-44	1.05207e-42	9.84675e-43	IGHG1/IGHG3/IGHG4/IGKC/IGLC2/IGLC6/IGHV4-59/IGHV4-39/IGHV4-34/IGHV3-53/IGHV3-48/IGHV3-33/IGHV3-30/IGHV3-23/IGHV2-70/IGHV1-69/IGLV3-21/IGLV3-19/IGLV3-1/IGLV2-23/IGLV2-11/IGLV1-47/IGLV1-44/IGLV1-40/IGKV2D-28/IGKV1D-39/IGKV1D-33/IGKV1D-12/IGKV5-2/IGKV4-1/IGKV3-20/IGKV3-15/IGKV2-40/IGKV2-28/IGKV1-39/IGKV1-17/IGKV1-16	37
BP	GO:1903317	regulation of protein maturation	40/168	182/18670	1.12444e-44	1.08196e-42	1.01266e-42	C4BPA/C8A/CFHR1/IGHG1/IGHG3/IGHG4/IGKC/IGLC2/IGLC6/IGHV4-59/IGHV4-39/IGHV4-34/IGHV3-53/IGHV3-48/IGHV3-33/IGHV3-30/IGHV3-23/IGHV2-70/IGHV1-69/IGLV3-21/IGLV3-19/IGLV3-1/IGLV2-23/IGLV2-11/IGLV1-47/IGLV1-44/IGLV1-40/IGKV2D-28/IGKV1D-39/IGKV1D-33/IGKV1D-12/IGKV5-2/IGKV4-1/IGKV3-20/IGKV3-15/IGKV2-40/IGKV2-28/IGKV1-39/IGKV1-17/IGKV1-16	40
BP	GO:0038094	Fc-gamma receptor signaling pathway	37/168	142/18670	2.52073e-44	2.29785e-42	2.15065e-42	IGHG1/IGHG3/IGHG4/IGKC/IGLC2/IGLC6/IGHV4-59/IGHV4-39/IGHV4-34/IGHV3-53/IGHV3-48/IGHV3-33/IGHV3-30/IGHV3-23/IGHV2-70/IGHV1-69/IGLV3-21/IGLV3-19/IGLV3-1/IGLV2-23/IGLV2-11/IGLV1-47/IGLV1-44/IGLV1-40/IGKV2D-28/IGKV1D-39/IGKV1D-33/IGKV1D-12/IGKV5-2/IGKV4-1/IGKV3-20/IGKV3-15/IGKV2-40/IGKV2-28/IGKV1-39/IGKV1-17/IGKV1-16	37
BP	GO:0002431	Fc receptor mediated stimulatory signaling pathway	37/168	145/18670	6.01845e-44	5.21198e-42	4.87811e-42	IGHG1/IGHG3/IGHG4/IGKC/IGLC2/IGLC6/IGHV4-59/IGHV4-39/IGHV4-34/IGHV3-53/IGHV3-48/IGHV3-33/IGHV3-30/IGHV3-23/IGHV2-70/IGHV1-69/IGLV3-21/IGLV3-19/IGLV3-1/IGLV2-23/IGLV2-11/IGLV1-47/IGLV1-44/IGLV1-40/IGKV2D-28/IGKV1D-39/IGKV1D-33/IGKV1D-12/IGKV5-2/IGKV4-1/IGKV3-20/IGKV3-15/IGKV2-40/IGKV2-28/IGKV1-39/IGKV1-17/IGKV1-16	37
BP	GO:0002429	immune response-activating cell surface receptor signaling pathway	53/168	473/18670	1.9881e-43	1.63971e-41	1.53467e-41	CD79A/IGHG1/IGHG3/IGHG4/IGHM/IGKC/IGLC2/IGLC6/IGHV5-51/IGHV4-59/IGHV4-39/IGHV4-34/IGHV4-31/IGHV4-28/IGHV4-4/IGHV3-73/IGHV3-72/IGHV3-66/IGHV3-53/IGHV3-48/IGHV3-43/IGHV3-33/IGHV3-30/IGHV3-23/IGHV3-21/IGHV2-70/IGHV2-26/IGHV1-69/IGHV1-24/IGHV1-18/IGLV3-21/IGLV3-19/IGLV3-1/IGLV2-23/IGLV2-11/IGLV1-47/IGLV1-44/IGLV1-40/IGKV2D-28/IGKV1D-39/IGKV1D-33/IGKV1D-12/IGKV5-2/IGKV4-1/IGKV3-20/IGKV3-15/IGKV2-40/IG…	53
BP	GO:0002526	acute inflammatory response	41/168	220/18670	1.23272e-42	9.70489e-41	9.08322e-41	C4BPA/C8A/CFHR1/IGHG1/IGHG3/IGHG4/IGKC/IGLC2/IGLC6/IL6/IGHV4-59/IGHV4-39/IGHV4-34/IGHV3-53/IGHV3-48/IGHV3-33/IGHV3-30/IGHV3-23/IGHV2-70/IGHV1-69/IGLV3-21/IGLV3-19/IGLV3-1/IGLV2-23/IGLV2-11/IGLV1-47/IGLV1-44/IGLV1-40/IGKV2D-28/IGKV1D-39/IGKV1D-33/IGKV1D-12/IGKV5-2/IGKV4-1/IGKV3-20/IGKV3-15/IGKV2-40/IGKV2-28/IGKV1-39/IGKV1-17/IGKV1-16	41
BP	GO:0006910	phagocytosis, recognition	31/168	84/18670	1.3106e-42	9.86936e-41	9.23715e-41	IGHG1/IGHG3/IGHG4/IGHM/IGKC/IGLC2/IGLC6/IGHV5-51/IGHV4-59/IGHV4-39/IGHV4-34/IGHV4-31/IGHV4-28/IGHV4-4/IGHV3-73/IGHV3-72/IGHV3-66/IGHV3-53/IGHV3-48/IGHV3-43/IGHV3-33/IGHV3-30/IGHV3-23/IGHV3-21/IGHV2-70/IGHV2-26/IGHV1-69/IGHV1-24/IGHV1-18/IGLL5/IGHV1-69D	31
BP	GO:0016485	protein processing	44/168	328/18670	2.9309e-39	2.11514e-37	1.97965e-37	C4BPA/C8A/FGA/FGB/FGG/CFHR1/IGHG1/IGHG3/IGHG4/IGKC/IGLC2/IGLC6/KLK1/IGHV4-59/IGHV4-39/IGHV4-34/IGHV3-53/IGHV3-48/IGHV3-33/IGHV3-30/IGHV3-23/IGHV2-70/IGHV1-69/IGLV3-21/IGLV3-19/IGLV3-1/IGLV2-23/IGLV2-11/IGLV1-47/IGLV1-44/IGLV1-40/IGKV2D-28/IGKV1D-39/IGKV1D-33/IGKV1D-12/IGKV5-2/IGKV4-1/IGKV3-20/IGKV3-15/IGKV2-40/IGKV2-28/IGKV1-39/IGKV1-17/IGKV1-16	44
BP	GO:0002377	immunoglobulin production	37/168	193/18670	6.51936e-39	4.51661e-37	4.22729e-37	IGKC/IL6/IGLV10-54/IGLV9-49/IGLV7-46/IGLV4-69/IGLV3-22/IGLV3-21/IGLV3-19/IGLV3-16/IGLV3-10/IGLV3-9/IGLV3-1/IGLV2-23/IGLV2-11/IGLV1-47/IGLV1-44/IGLV1-40/IGKV6D-21/IGKV3D-15/IGKV2D-28/IGKV1D-39/IGKV1D-33/IGKV1D-12/IGKV5-2/IGKV4-1/IGKV3-20/IGKV3-15/IGKV2-40/IGKV2-28/IGKV1-39/IGKV1-17/IGKV1-16/IGKV1-13/IGKV1-8/IGKV1-6/MZB1	37
BP	GO:0050853	B cell receptor signaling pathway	32/168	129/18670	1.47111e-37	9.79987e-36	9.17211e-36	CD79A/IGHG1/IGHG3/IGHG4/IGHM/IGKC/IGLC2/IGLC6/IGHV5-51/IGHV4-59/IGHV4-39/IGHV4-34/IGHV4-31/IGHV4-28/IGHV4-4/IGHV3-73/IGHV3-72/IGHV3-66/IGHV3-53/IGHV3-48/IGHV3-43/IGHV3-33/IGHV3-30/IGHV3-23/IGHV3-21/IGHV2-70/IGHV2-26/IGHV1-69/IGHV1-24/IGHV1-18/IGLL5/IGHV1-69D	32
BP	GO:0006911	phagocytosis, engulfment	31/168	118/18670	2.94446e-37	1.88882e-35	1.76782e-35	IGHG1/IGHG3/IGHG4/IGHM/IGKC/IGLC2/IGLC6/IGHV5-51/IGHV4-59/IGHV4-39/IGHV4-34/IGHV4-31/IGHV4-28/IGHV4-4/IGHV3-73/IGHV3-72/IGHV3-66/IGHV3-53/IGHV3-48/IGHV3-43/IGHV3-33/IGHV3-30/IGHV3-23/IGHV3-21/IGHV2-70/IGHV2-26/IGHV1-69/IGHV1-24/IGHV1-18/IGLL5/IGHV1-69D	31
BP	GO:0038095	Fc-epsilon receptor signaling pathway	34/168	169/18670	1.64133e-36	1.01528e-34	9.50242e-35	IGKC/IGLC2/IGLC6/IGHV4-59/IGHV4-39/IGHV4-34/IGHV3-53/IGHV3-48/IGHV3-33/IGHV3-30/IGHV3-23/IGHV2-70/IGHV1-69/IGLV3-21/IGLV3-19/IGLV3-1/IGLV2-23/IGLV2-11/IGLV1-47/IGLV1-44/IGLV1-40/IGKV2D-28/IGKV1D-39/IGKV1D-33/IGKV1D-12/IGKV5-2/IGKV4-1/IGKV3-20/IGKV3-15/IGKV2-40/IGKV2-28/IGKV1-39/IGKV1-17/IGKV1-16	34
BP	GO:0099024	plasma membrane invagination	31/168	127/18670	3.77306e-36	2.25343e-34	2.10908e-34	IGHG1/IGHG3/IGHG4/IGHM/IGKC/IGLC2/IGLC6/IGHV5-51/IGHV4-59/IGHV4-39/IGHV4-34/IGHV4-31/IGHV4-28/IGHV4-4/IGHV3-73/IGHV3-72/IGHV3-66/IGHV3-53/IGHV3-48/IGHV3-43/IGHV3-33/IGHV3-30/IGHV3-23/IGHV3-21/IGHV2-70/IGHV2-26/IGHV1-69/IGHV1-24/IGHV1-18/IGLL5/IGHV1-69D	31
BP	GO:0050871	positive regulation of B cell activation	32/168	142/18670	4.40006e-36	2.5403e-34	2.37758e-34	IGHG1/IGHG3/IGHG4/IGHM/IGKC/IGLC2/IGLC6/IL6/IGHV5-51/IGHV4-59/IGHV4-39/IGHV4-34/IGHV4-31/IGHV4-28/IGHV4-4/IGHV3-73/IGHV3-72/IGHV3-66/IGHV3-53/IGHV3-48/IGHV3-43/IGHV3-33/IGHV3-30/IGHV3-23/IGHV3-21/IGHV2-70/IGHV2-26/IGHV1-69/IGHV1-24/IGHV1-18/IGLL5/IGHV1-69D	32
BP	GO:0051604	protein maturation	44/168	397/18670	1.4242e-35	7.95716e-34	7.44744e-34	C4BPA/C8A/FGA/FGB/FGG/CFHR1/IGHG1/IGHG3/IGHG4/IGKC/IGLC2/IGLC6/KLK1/IGHV4-59/IGHV4-39/IGHV4-34/IGHV3-53/IGHV3-48/IGHV3-33/IGHV3-30/IGHV3-23/IGHV2-70/IGHV1-69/IGLV3-21/IGLV3-19/IGLV3-1/IGLV2-23/IGLV2-11/IGLV1-47/IGLV1-44/IGLV1-40/IGKV2D-28/IGKV1D-39/IGKV1D-33/IGKV1D-12/IGKV5-2/IGKV4-1/IGKV3-20/IGKV3-15/IGKV2-40/IGKV2-28/IGKV1-39/IGKV1-17/IGKV1-16	44
BP	GO:0010324	membrane invagination	31/168	135/18670	3.06343e-35	1.65808e-33	1.55187e-33	IGHG1/IGHG3/IGHG4/IGHM/IGKC/IGLC2/IGLC6/IGHV5-51/IGHV4-59/IGHV4-39/IGHV4-34/IGHV4-31/IGHV4-28/IGHV4-4/IGHV3-73/IGHV3-72/IGHV3-66/IGHV3-53/IGHV3-48/IGHV3-43/IGHV3-33/IGHV3-30/IGHV3-23/IGHV3-21/IGHV2-70/IGHV2-26/IGHV1-69/IGHV1-24/IGHV1-18/IGLL5/IGHV1-69D	31
BP	GO:0038093	Fc receptor signaling pathway	37/168	241/18670	3.76881e-35	1.97806e-33	1.85135e-33	IGHG1/IGHG3/IGHG4/IGKC/IGLC2/IGLC6/IGHV4-59/IGHV4-39/IGHV4-34/IGHV3-53/IGHV3-48/IGHV3-33/IGHV3-30/IGHV3-23/IGHV2-70/IGHV1-69/IGLV3-21/IGLV3-19/IGLV3-1/IGLV2-23/IGLV2-11/IGLV1-47/IGLV1-44/IGLV1-40/IGKV2D-28/IGKV1D-39/IGKV1D-33/IGKV1D-12/IGKV5-2/IGKV4-1/IGKV3-20/IGKV3-15/IGKV2-40/IGKV2-28/IGKV1-39/IGKV1-17/IGKV1-16	37
BP	GO:0050864	regulation of B cell activation	33/168	184/18670	1.11248e-33	5.66708e-32	5.30407e-32	IGHG1/IGHG3/IGHG4/IGHM/IGKC/IGLC2/IGLC6/IL6/IGHV5-51/IGHV4-59/IGHV4-39/IGHV4-34/IGHV4-31/IGHV4-28/IGHV4-4/IGHV3-73/IGHV3-72/IGHV3-66/IGHV3-53/IGHV3-48/IGHV3-43/IGHV3-33/IGHV3-30/IGHV3-23/IGHV3-21/IGHV2-70/IGHV2-26/IGHV1-69/IGHV1-24/IGHV1-18/MZB1/IGLL5/IGHV1-69D	33
BP	GO:0002440	production of molecular mediator of immune response	38/168	286/18670	1.1788e-33	5.83337e-32	5.4597e-32	IGKC/IL6/KLK5/IGLV10-54/IGLV9-49/IGLV7-46/IGLV4-69/IGLV3-22/IGLV3-21/IGLV3-19/IGLV3-16/IGLV3-10/IGLV3-9/IGLV3-1/IGLV2-23/IGLV2-11/IGLV1-47/IGLV1-44/IGLV1-40/IGKV6D-21/IGKV3D-15/IGKV2D-28/IGKV1D-39/IGKV1D-33/IGKV1D-12/IGKV5-2/IGKV4-1/IGKV3-20/IGKV3-15/IGKV2-40/IGKV2-28/IGKV1-39/IGKV1-17/IGKV1-16/IGKV1-13/IGKV1-8/IGKV1-6/MZB1	38
BP	GO:0002697	regulation of immune effector process	44/168	458/18670	7.1871e-33	3.4578e-31	3.2363e-31	C4BPA/C8A/CFHR1/IGHG1/IGHG3/IGHG4/IGKC/IGLC2/IGLC6/IL6/CCL19/KLK5/IGHV4-59/IGHV4-39/IGHV4-34/IGHV3-53/IGHV3-48/IGHV3-33/IGHV3-30/IGHV3-23/IGHV2-70/IGHV1-69/IGLV3-21/IGLV3-19/IGLV3-1/IGLV2-23/IGLV2-11/IGLV1-47/IGLV1-44/IGLV1-40/IGKV2D-28/IGKV1D-39/IGKV1D-33/IGKV1D-12/IGKV5-2/IGKV4-1/IGKV3-20/IGKV3-15/IGKV2-40/IGKV2-28/IGKV1-39/IGKV1-17/IGKV1-16/MZB1	44
BP	GO:0008037	cell recognition	34/168	215/18670	9.53701e-33	4.46435e-31	4.17838e-31	IGHG1/IGHG3/IGHG4/IGHM/IGKC/IGLC2/IGLC6/PAEP/CCL19/CCL21/IGHV5-51/IGHV4-59/IGHV4-39/IGHV4-34/IGHV4-31/IGHV4-28/IGHV4-4/IGHV3-73/IGHV3-72/IGHV3-66/IGHV3-53/IGHV3-48/IGHV3-43/IGHV3-33/IGHV3-30/IGHV3-23/IGHV3-21/IGHV2-70/IGHV2-26/IGHV1-69/IGHV1-24/IGHV1-18/IGLL5/IGHV1-69D	34
BP	GO:0042742	defense response to bacterium	39/168	330/18670	1.52474e-32	6.9496e-31	6.50442e-31	FGA/FGB/IGHG1/IGHG3/IGHG4/IGHM/IGKC/IGLC2/IGLC6/IL6/PLA2G2A/SLPI/KLK5/IGHV5-51/IGHV4-59/IGHV4-39/IGHV4-34/IGHV4-31/IGHV4-28/IGHV4-4/IGHV3-73/IGHV3-72/IGHV3-66/IGHV3-53/IGHV3-48/IGHV3-43/IGHV3-33/IGHV3-30/IGHV3-23/IGHV3-21/IGHV2-70/IGHV2-26/IGHV1-69/IGHV1-24/IGHV1-18/IGKV3-20/WFDC12/IGLL5/IGHV1-69D	39
BP	GO:0006898	receptor-mediated endocytosis	37/168	316/18670	1.03928e-30	4.61546e-29	4.31981e-29	APOC3/IGKC/IGLC2/IGLC6/CCL19/CCL21/IGHV4-59/IGHV4-39/IGHV4-34/IGHV3-53/IGHV3-48/IGHV3-33/IGHV3-30/IGHV3-23/IGHV2-70/IGHV1-69/IGLV3-21/IGLV3-19/IGLV3-1/IGLV2-23/IGLV2-11/IGLV1-47/IGLV1-44/IGLV1-40/IGKV2D-28/IGKV1D-39/IGKV1D-33/IGKV1D-12/IGKV5-2/IGKV4-1/IGKV3-20/IGKV3-15/IGKV2-40/IGKV2-28/IGKV1-39/IGKV1-17/IGKV1-16	37
BP	GO:0050727	regulation of inflammatory response	43/168	485/18670	1.21628e-30	5.26649e-29	4.92914e-29	C4BPA/C8A/CFHR1/IGHG1/IGHG3/IGHG4/IGKC/IGLC2/IGLC6/IL6/PLA2G2A/IGHV4-59/IGHV4-39/IGHV4-34/IGHV3-53/IGHV3-48/IGHV3-33/IGHV3-30/IGHV3-23/IGHV2-70/IGHV1-69/IGLV3-21/IGLV3-19/IGLV3-1/IGLV2-23/IGLV2-11/IGLV1-47/IGLV1-44/IGLV1-40/IGKV2D-28/IGKV1D-39/IGKV1D-33/IGKV1D-12/IGKV5-2/IGKV4-1/IGKV3-20/IGKV3-15/IGKV2-40/IGKV2-28/IGKV1-39/IGKV1-17/IGKV1-16/IL22RA2	43
BP	GO:0050900	leukocyte migration	41/168	499/18670	7.02193e-28	2.96634e-26	2.77632e-26	EDN3/IGHM/IGKC/IGLC2/IGLC6/IL6/L1CAM/CCL19/CCL21/UMOD/IGHV4-59/IGHV4-39/IGHV4-34/IGHV3-53/IGHV3-48/IGHV3-33/IGHV3-30/IGHV3-23/IGHV2-70/IGHV1-69/IGLV3-21/IGLV3-19/IGLV3-1/IGLV2-23/IGLV2-11/IGLV1-47/IGLV1-44/IGLV1-40/IGKV2D-28/IGKV1D-39/IGKV1D-33/IGKV1D-12/IGKV5-2/IGKV4-1/IGKV3-20/IGKV3-15/IGKV2-40/IGKV2-28/IGKV1-39/IGKV1-17/IGKV1-16	41
BP	GO:0042113	B cell activation	34/168	310/18670	2.96326e-27	1.22199e-25	1.14371e-25	CD79A/IGHG1/IGHG3/IGHG4/IGHM/IGKC/IGLC2/IGLC6/IL6/IGHV5-51/IGHV4-59/IGHV4-39/IGHV4-34/IGHV4-31/IGHV4-28/IGHV4-4/IGHV3-73/IGHV3-72/IGHV3-66/IGHV3-53/IGHV3-48/IGHV3-43/IGHV3-33/IGHV3-30/IGHV3-23/IGHV3-21/IGHV2-70/IGHV2-26/IGHV1-69/IGHV1-24/IGHV1-18/MZB1/IGLL5/IGHV1-69D	34
BP	GO:0051251	positive regulation of lymphocyte activation	34/168	334/18670	3.62694e-26	1.4609e-24	1.36732e-24	IGHG1/IGHG3/IGHG4/IGHM/IGKC/IGLC2/IGLC6/IL6/CCL19/CCL21/IGHV5-51/IGHV4-59/IGHV4-39/IGHV4-34/IGHV4-31/IGHV4-28/IGHV4-4/IGHV3-73/IGHV3-72/IGHV3-66/IGHV3-53/IGHV3-48/IGHV3-43/IGHV3-33/IGHV3-30/IGHV3-23/IGHV3-21/IGHV2-70/IGHV2-26/IGHV1-69/IGHV1-24/IGHV1-18/IGLL5/IGHV1-69D	34
BP	GO:0050851	antigen receptor-mediated signaling pathway	32/168	316/18670	1.43481e-24	5.64792e-23	5.28613e-23	CD79A/IGHG1/IGHG3/IGHG4/IGHM/IGKC/IGLC2/IGLC6/IGHV5-51/IGHV4-59/IGHV4-39/IGHV4-34/IGHV4-31/IGHV4-28/IGHV4-4/IGHV3-73/IGHV3-72/IGHV3-66/IGHV3-53/IGHV3-48/IGHV3-43/IGHV3-33/IGHV3-30/IGHV3-23/IGHV3-21/IGHV2-70/IGHV2-26/IGHV1-69/IGHV1-24/IGHV1-18/IGLL5/IGHV1-69D	32
BP	GO:0002696	positive regulation of leukocyte activation	34/168	380/18670	2.61176e-24	1.00524e-22	9.40843e-23	IGHG1/IGHG3/IGHG4/IGHM/IGKC/IGLC2/IGLC6/IL6/CCL19/CCL21/IGHV5-51/IGHV4-59/IGHV4-39/IGHV4-34/IGHV4-31/IGHV4-28/IGHV4-4/IGHV3-73/IGHV3-72/IGHV3-66/IGHV3-53/IGHV3-48/IGHV3-43/IGHV3-33/IGHV3-30/IGHV3-23/IGHV3-21/IGHV2-70/IGHV2-26/IGHV1-69/IGHV1-24/IGHV1-18/IGLL5/IGHV1-69D	34
BP	GO:0050867	positive regulation of cell activation	34/168	394/18670	8.55125e-24	3.21973e-22	3.01348e-22	IGHG1/IGHG3/IGHG4/IGHM/IGKC/IGLC2/IGLC6/IL6/CCL19/CCL21/IGHV5-51/IGHV4-59/IGHV4-39/IGHV4-34/IGHV4-31/IGHV4-28/IGHV4-4/IGHV3-73/IGHV3-72/IGHV3-66/IGHV3-53/IGHV3-48/IGHV3-43/IGHV3-33/IGHV3-30/IGHV3-23/IGHV3-21/IGHV2-70/IGHV2-26/IGHV1-69/IGHV1-24/IGHV1-18/IGLL5/IGHV1-69D	34
BP	GO:0051249	regulation of lymphocyte activation	36/168	485/18670	6.05446e-23	2.23113e-21	2.08821e-21	FGL1/IGHG1/IGHG3/IGHG4/IGHM/IGKC/IGLC2/IGLC6/IL6/CCL19/CCL21/IGHV5-51/IGHV4-59/IGHV4-39/IGHV4-34/IGHV4-31/IGHV4-28/IGHV4-4/IGHV3-73/IGHV3-72/IGHV3-66/IGHV3-53/IGHV3-48/IGHV3-43/IGHV3-33/IGHV3-30/IGHV3-23/IGHV3-21/IGHV2-70/IGHV2-26/IGHV1-69/IGHV1-24/IGHV1-18/MZB1/IGLL5/IGHV1-69D	36
BP	GO:0019731	antibacterial humoral response	6/168	46/18670	3.37508e-06	0.000121784	0.000113983	FGA/FGB/IGHM/SLPI/KLK5/IGKV3-20	6
BP	GO:0019730	antimicrobial humoral response	8/168	122/18670	1.46707e-05	0.000518565	0.000485347	FGA/FGB/IGHM/PI3/PLA2G2A/SLPI/KLK5/IGKV3-20	8
BP	GO:0034116	positive regulation of heterotypic cell-cell adhesion	3/168	16/18670	0.000367703	0.0127372	0.0119213	FGA/FGB/FGG	3
BP	GO:0031638	zymogen activation	4/168	53/18670	0.00131407	0.0446268	0.0417681	FGA/FGB/FGG/KLK1	4
BP	GO:0031639	plasminogen activation	3/168	25/18670	0.00142305	0.0473985	0.0443623	FGA/FGB/FGG	3
BP	GO:0034114	regulation of heterotypic cell-cell adhesion	3/168	26/18670	0.0015981	0.0522246	0.0488792	FGA/FGB/FGG	3
BP	GO:0072378	blood coagulation, fibrin clot formation	3/168	27/18670	0.00178605	0.057286	0.0536164	FGA/FGB/FGG	3
BP	GO:0019229	regulation of vasoconstriction	4/168	58/18670	0.00183883	0.0579065	0.0541971	EDN3/FGA/FGB/FGG	4
BP	GO:0034368	protein-lipid complex remodeling	3/168	28/18670	0.00198725	0.0583376	0.0546006	APOA4/APOC3/PLA2G2A	3
BP	GO:0034369	plasma lipoprotein particle remodeling	3/168	28/18670	0.00198725	0.0583376	0.0546006	APOA4/APOC3/PLA2G2A	3
BP	GO:0042730	fibrinolysis	3/168	28/18670	0.00198725	0.0583376	0.0546006	FGA/FGB/FGG	3
BP	GO:0090383	phagosome acidification	3/168	28/18670	0.00198725	0.0583376	0.0546006	ATP6V0A4/ATP6V1G3/ATP6V0D2	3
BP	GO:0034367	protein-containing complex remodeling	3/168	29/18670	0.002202	0.0635645	0.0594927	APOA4/APOC3/PLA2G2A	3
BP	GO:0045907	positive regulation of vasoconstriction	3/168	32/18670	0.00293064	0.0832109	0.0778806	FGA/FGB/FGG	3
BP	GO:2000352	negative regulation of endothelial cell apoptotic process	3/168	33/18670	0.00320258	0.0879843	0.0823483	FGA/FGB/FGG	3
BP	GO:0070374	positive regulation of ERK1 and ERK2 cascade	7/168	215/18670	0.00337404	0.0879843	0.0823483	FGA/FGB/FGG/GATA4/PLA2G2A/CCL19/CCL21	7
BP	GO:0070268	cornification	5/168	112/18670	0.00343831	0.0879843	0.0823483	KRT34/PI3/CASP14/KLK5/KRT25	5
BP	GO:0001768	establishment of T cell polarity	2/168	10/18670	0.00345435	0.0879843	0.0823483	CCL19/CCL21	2
BP	GO:0034378	chylomicron assembly	2/168	10/18670	0.00345435	0.0879843	0.0823483	APOA4/APOC3	2
BP	GO:0097048	dendritic cell apoptotic process	2/168	10/18670	0.00345435	0.0879843	0.0823483	CCL19/CCL21	2
BP	GO:2000668	regulation of dendritic cell apoptotic process	2/168	10/18670	0.00345435	0.0879843	0.0823483	CCL19/CCL21	2
CC	GO:0019814	immunoglobulin complex	67/170	159/19717	5.81712e-100	1.03545e-97	9.3074e-98	CD79A/IGHG1/IGHG3/IGHG4/IGHM/IGKC/IGLC2/IGLC6/IGHV5-51/IGHV4-59/IGHV4-39/IGHV4-34/IGHV4-31/IGHV4-28/IGHV4-4/IGHV3-73/IGHV3-72/IGHV3-66/IGHV3-53/IGHV3-48/IGHV3-43/IGHV3-33/IGHV3-30/IGHV3-23/IGHV3-21/IGHV2-70/IGHV2-26/IGHV1-69/IGHV1-24/IGHV1-18/IGHJ1/IGLV10-54/IGLV9-49/IGLV7-46/IGLV4-69/IGLV3-22/IGLV3-21/IGLV3-19/IGLV3-16/IGLV3-10/IGLV3-1/IGLV2-23/IGLV2-11/IGLV1-47/IGLV1-44/IGLV1-40/IGLJ1/IGKV6D-21…	67
CC	GO:0042571	immunoglobulin complex, circulating	32/170	72/19717	8.57871e-48	7.63505e-46	6.86297e-46	IGHG1/IGHG3/IGHG4/IGHM/IGKC/IGLC2/IGLC6/IGHV5-51/IGHV4-59/IGHV4-39/IGHV4-34/IGHV4-31/IGHV4-28/IGHV4-4/IGHV3-73/IGHV3-72/IGHV3-66/IGHV3-53/IGHV3-48/IGHV3-43/IGHV3-33/IGHV3-30/IGHV3-23/IGHV3-21/IGHV2-70/IGHV2-26/IGHV1-69/IGHV1-24/IGHV1-18/IGKV3-20/IGLL5/IGHV1-69D	32
CC	GO:0009897	external side of plasma membrane	36/170	393/19717	1.07542e-26	6.38085e-25	5.7356e-25	CD79A/FGA/FGB/FGG/IGHG1/IGHG3/IGHG4/IGHM/IGKC/IGLC2/IGLC6/SCNN1G/IGHV5-51/IGHV4-59/IGHV4-39/IGHV4-34/IGHV4-31/IGHV4-28/IGHV4-4/IGHV3-73/IGHV3-72/IGHV3-66/IGHV3-53/IGHV3-48/IGHV3-43/IGHV3-33/IGHV3-30/IGHV3-23/IGHV3-21/IGHV2-70/IGHV2-26/IGHV1-69/IGHV1-24/IGHV1-18/IGLL5/IGHV1-69D	36
CC	GO:0072562	blood microparticle	25/170	147/19717	1.84295e-25	8.20113e-24	7.37181e-24	APOA4/C4BPA/C8A/FGA/FGB/FGG/CFHR1/IGHG1/IGHG3/IGHG4/IGHM/IGKC/IGLC2/IGHV3-23/IGLV3-21/IGLV1-47/IGKV2D-28/IGKV1D-33/IGKV1D-12/IGKV4-1/IGKV3-20/IGKV3-15/IGKV2-40/IGKV1-39/IGKV1-17	25
CC	GO:0016471	vacuolar proton-transporting V-type ATPase complex	3/170	17/19717	0.000391781	0.0139474	0.012537	ATP6V0A4/ATP6V1G3/ATP6V0D2	3
CC	GO:0015030	Cajal body	5/170	77/19717	0.000537812	0.0159551	0.0143416	SCARNA3/SCARNA23/SCARNA5/SCARNA11/SCARNA10	5
CC	GO:0033176	proton-transporting V-type ATPase complex	3/170	26/19717	0.00141505	0.0359827	0.032344	ATP6V0A4/ATP6V1G3/ATP6V0D2	3
CC	GO:0033179	proton-transporting V-type ATPase, V0 domain	2/170	10/19717	0.00317791	0.0707085	0.0635582	ATP6V0A4/ATP6V0D2	2
MF	GO:0003823	antigen binding	51/136	160/17697	3.98531e-71	9.64444e-69	9.10328e-69	IGHG1/IGHG3/IGHG4/IGHM/IGKC/IGLC2/IGLC6/IGHV5-51/IGHV4-59/IGHV4-39/IGHV4-34/IGHV4-31/IGHV4-28/IGHV4-4/IGHV3-73/IGHV3-72/IGHV3-66/IGHV3-53/IGHV3-48/IGHV3-43/IGHV3-33/IGHV3-30/IGHV3-23/IGHV3-21/IGHV2-70/IGHV2-26/IGHV1-69/IGHV1-24/IGHV1-18/IGLV3-21/IGLV3-19/IGLV3-1/IGLV2-23/IGLV2-11/IGLV1-47/IGLV1-44/IGLV1-40/IGKV2D-28/IGKV1D-39/IGKV1D-33/IGKV1D-12/IGKV5-2/IGKV4-1/IGKV3-20/IGKV3-15/IGKV2-40/IGKV1-39…	51
MF	GO:0034987	immunoglobulin receptor binding	31/136	76/17697	1.06054e-46	1.28325e-44	1.21125e-44	IGHG1/IGHG3/IGHG4/IGHM/IGKC/IGLC2/IGLC6/IGHV5-51/IGHV4-59/IGHV4-39/IGHV4-34/IGHV4-31/IGHV4-28/IGHV4-4/IGHV3-73/IGHV3-72/IGHV3-66/IGHV3-53/IGHV3-48/IGHV3-43/IGHV3-33/IGHV3-30/IGHV3-23/IGHV3-21/IGHV2-70/IGHV2-26/IGHV1-69/IGHV1-24/IGHV1-18/IGLL5/IGHV1-69D	31
KEGG	hsa04610	Complement and coagulation cascades	6/43	85/8076	5.07747e-06	0.000634684	0.000587918	C4BPA/C8A/FGA/FGB/FGG/CFHR1	6
KEGG	hsa04721	Synaptic vesicle cycle	5/43	78/8076	5.33461e-05	0.00333413	0.00308846	SLC1A6/SLC18A3/ATP6V0A4/ATP6V1G3/ATP6V0D2	5
KEGG	hsa04966	Collecting duct acid secretion	3/43	27/8076	0.000376238	0.0156766	0.0145215	ATP6V0A4/ATP6V1G3/ATP6V0D2	3
KEGG	hsa05323	Rheumatoid arthritis	4/43	93/8076	0.00144271	0.0450847	0.0417627	IL6/ATP6V0A4/ATP6V1G3/ATP6V0D2	4
KEGG	hsa05110	Vibrio cholerae infection	3/43	50/8076	0.0023153	0.0578824	0.0536174	ATP6V0A4/ATP6V1G3/ATP6V0D2	3
