# Supplementary material for: FDC-SP as a diagnostic and prognostic biomarker and modulates immune infiltrates in renal cell carcinoma
Source: BMC Bioinformatics. 2023 Mar 10;24:91. doi: 10.1186/s12859-023-05215-1 (PMC10007807; doi:10.1186/s12859-023-05215-1)
Supplement: Supplementary file 4 — Additional file 4. Analysis of GSEA enrichment for DEGs connected to FDCSP. [file 12859_2023_5215_MOESM4_ESM.xlsx]

## Sheet: Sheet 1
Analysis of GSEA enrichment for DEGs connected to FDC-SP
ID	Description	setSize	enrichmentScore	NES	pvalue	p.adjust	qvalues	rank	leading_edge	core_enrichment
GO_ADAPTIVE_IMMUNE_RESPONSE	GO_ADAPTIVE_IMMUNE_RESPONSE	129	0.541168	4.91883	0.00153374	0.00886501	0.00513955	268	tags=78%, list=37%, signal=60%	FGA/IGKV2-28/IGHV1-24/IGHG1/IGLV3-10/IGKV2D-28/IGKV3-15/IGHV1-69/IGHG3/IGLV1-44/IGLV7-46/IGHJ1/IGHV3-21/IGKV1-37/IGLV9-49/IGKV1D-39/IGHV4-34/IGHV4-4/IGKV1-6/IGHV5-51/IGKV5-2/IGHV4-39/FGL1/IGHV2-26/IGHV1-18/IGHV3-30/CCL19/IGLV2-23/IGLV3-19/IGKC/IGLL5/IGKV1-13/IGLV1-47/IGHV3-66/IGHV3-48/IGLV3-21/IGKV1D-33/IGKV1D-12/IGKV3D-15/IGLV2-11/FGB/IGHV3-73/IGLV4-69/IGLJ1/IGKV1-17/IGLV10-54/IGHV1-69D/C4BPA/IG…
GO_IMMUNOGLOBULIN_COMPLEX	GO_IMMUNOGLOBULIN_COMPLEX	117	0.523709	4.64628	0.00151976	0.00886501	0.00513955	264	tags=77%, list=37%, signal=58%	IGKV2-28/IGHV1-24/IGHG1/IGLV3-10/IGKV2D-28/IGKV3-15/IGHV1-69/IGHG3/IGLV1-44/IGLV7-46/IGHJ1/IGHV3-21/IGKV1-37/IGLV9-49/IGKV1D-39/IGHV4-34/IGHV4-4/IGKV1-6/IGHV5-51/IGKV5-2/IGHV4-39/IGHV2-26/IGHV1-18/IGHV3-30/IGLV2-23/IGLV3-19/IGKC/IGLL5/IGKV1-13/IGLV1-47/IGHV3-66/IGHV3-48/IGLV3-21/IGKV1D-33/IGKV1D-12/IGKV3D-15/IGLV2-11/IGHV3-73/IGLV4-69/IGLJ1/IGKV1-17/IGLV10-54/IGHV1-69D/IGLV1-40/IGHV4-31/IGHV3-43/…
GO_HUMORAL_IMMUNE_RESPONSE	GO_HUMORAL_IMMUNE_RESPONSE	107	0.535287	4.62291	0.00156495	0.00886501	0.00513955	264	tags=79%, list=37%, signal=58%	WFDC5/PLA2G2A/FGA/IGKV2-28/IGHV1-24/PI3/IGHG1/IGKV2D-28/IGKV3-15/IGHV1-69/IGHG3/CFHR1/IGLV1-44/IGHV3-21/IGKV1D-39/IGHV4-34/IGHV4-4/IGHV5-51/IGKV5-2/IGHV4-39/POU2AF1/IGHV2-26/IGHV1-18/IGHV3-30/IGLV2-23/WFDC12/IGLV3-19/IGKC/IGLL5/IGLV1-47/IGHV3-66/IGHV3-48/KLK5/IGLV3-21/IGKV1D-33/IGKV1D-12/IGLV2-11/FGB/IGHV3-73/IGKV1-17/IGHV1-69D/C4BPA/IGLV1-40/SLPI/IGHV4-31/IGHV3-43/IGHV2-70/IGKV1-39/IGKV1-16/IGHV…
GO_IMMUNE_EFFECTOR_PROCESS	GO_IMMUNE_EFFECTOR_PROCESS	103	0.53086	4.50781	0.00156495	0.00886501	0.00513955	264	tags=79%, list=37%, signal=58%	IGKV2-28/IGHV1-24/IGHG1/IGKV2D-28/IGKV3-15/IGHV1-69/IGHG3/CFHR1/IGLV1-44/IGHV3-21/IGKV1D-39/IGHV4-34/IGHV4-4/IGHV5-51/IGKV5-2/TCN1/IGHV4-39/POU2AF1/IGHV2-26/IGHV1-18/IGHV3-30/CCL19/IGLV2-23/IGLV3-19/IGKC/IGLL5/IGLV1-47/IGHV3-66/IGHV3-48/MZB1/KLK5/IGLV3-21/IGKV1D-33/IGKV1D-12/IGLV2-11/IGHV3-73/IGKV1-17/IGHV1-69D/C4BPA/IGLV1-40/SLPI/IGHV4-31/IGHV3-43/IGHV2-70/IGKV1-39/IGKV1-16/IGHV4-59/IGHV3-23/IGH…
GO_POSITIVE_REGULATION_OF_IMMUNE_SYSTEM_PROCESS	GO_POSITIVE_REGULATION_OF_IMMUNE_SYSTEM_PROCESS	103	0.530498	4.50474	0.00156495	0.00886501	0.00513955	264	tags=79%, list=37%, signal=58%	IGKV2-28/IGHV1-24/IGHG1/IGKV2D-28/IGKV3-15/IGHV1-69/IGHG3/CFHR1/IGLV1-44/IGHV3-21/IGKV1D-39/IGHV4-34/IGHV4-4/IGHV5-51/IGKV5-2/IGHV4-39/IGHV2-26/IGHV1-18/IGHV3-30/CCL21/CCL19/IGLV2-23/IGLV3-19/IGKC/IGLL5/IGLV1-47/IGHV3-66/IGHV3-48/MZB1/KLK5/IGLV3-21/IGKV1D-33/IGKV1D-12/IGLV2-11/IGHV3-73/IGKV1-17/IGHV1-69D/C4BPA/IGLV1-40/IGHV4-31/IGHV3-43/IGHV2-70/IGKV1-39/IGKV1-16/IGHV4-59/IGHV3-23/IGHV3-33/IGKV3-…
GO_ADAPTIVE_IMMUNE_RESPONSE_BASED_ON_SOMATIC_RECOMBINATION_OF_IMMUNE_RECEPTORS_BUILT_FROM_IMMUNOGLOBULIN_SUPERFAMILY_DOMAINS	GO_ADAPTIVE_IMMUNE_RESPONSE_BASED_ON_SOMATIC_RECOMBINATION_OF_IMMUNE_RECEPTORS_BUILT_FROM_IMMUNOGLOBULIN_SUPERFAMILY_DOMAINS	89	0.551951	4.49147	0.00158479	0.00886501	0.00513955	264	tags=82%, list=37%, signal=59%	IGKV2-28/IGHV1-24/IGHG1/IGKV2D-28/IGKV3-15/IGHV1-69/IGHG3/IGLV1-44/IGHV3-21/IGKV1D-39/IGHV4-34/IGHV4-4/IGHV5-51/IGKV5-2/IGHV4-39/IGHV2-26/IGHV1-18/IGHV3-30/CCL19/IGLV2-23/IGLV3-19/IGKC/IGLL5/IGLV1-47/IGHV3-66/IGHV3-48/IGLV3-21/IGKV1D-33/IGKV1D-12/IGLV2-11/IGHV3-73/IGKV1-17/IGHV1-69D/C4BPA/IGLV1-40/IGHV4-31/IGHV3-43/IGHV2-70/IGKV1-39/IGKV1-16/IGHV4-59/IGHV3-23/IGHV3-33/IGKV3-20/IGLV3-1/IGHV3-53/IG…
GO_ACTIVATION_OF_IMMUNE_RESPONSE	GO_ACTIVATION_OF_IMMUNE_RESPONSE	91	0.546884	4.48844	0.00156986	0.00886501	0.00513955	264	tags=81%, list=37%, signal=59%	IGKV2-28/IGHV1-24/IGHG1/IGKV2D-28/IGKV3-15/IGHV1-69/IGHG3/CFHR1/IGLV1-44/IGHV3-21/IGKV1D-39/IGHV4-34/IGHV4-4/IGHV5-51/IGKV5-2/IGHV4-39/IGHV2-26/IGHV1-18/IGHV3-30/IGLV2-23/IGLV3-19/IGKC/IGLL5/IGLV1-47/IGHV3-66/IGHV3-48/IGLV3-21/IGKV1D-33/IGKV1D-12/IGLV2-11/IGHV3-73/IGKV1-17/IGHV1-69D/C4BPA/IGLV1-40/IGHV4-31/IGHV3-43/IGHV2-70/IGKV1-39/IGKV1-16/IGHV4-59/IGHV3-23/IGHV3-33/IGKV3-20/IGLV3-1/IGHV3-53/IG…
GO_REGULATION_OF_IMMUNE_RESPONSE	GO_REGULATION_OF_IMMUNE_RESPONSE	100	0.531625	4.47983	0.0015625	0.00886501	0.00513955	264	tags=79%, list=37%, signal=58%	IGKV2-28/IGHV1-24/IGHG1/IGKV2D-28/IGKV3-15/IGHV1-69/IGHG3/CFHR1/IGLV1-44/IGHV3-21/IGKV1D-39/IGHV4-34/IGHV4-4/IGHV5-51/IGKV5-2/IGHV4-39/FGL1/IGHV2-26/IGHV1-18/IGHV3-30/CCL19/IGLV2-23/IGLV3-19/IGKC/IGLL5/IGLV1-47/IGHV3-66/IGHV3-48/KLK5/IGLV3-21/IGKV1D-33/IGKV1D-12/IGLV2-11/IGHV3-73/IGKV1-17/IGHV1-69D/C4BPA/IGLV1-40/IGHV4-31/IGHV3-43/IGHV2-70/IGKV1-39/IGKV1-16/IGHV4-59/IGHV3-23/IGHV3-33/IGKV3-20/IGL…
GO_COMPLEMENT_ACTIVATION	GO_COMPLEMENT_ACTIVATION	88	0.54944	4.46566	0.00156495	0.00886501	0.00513955	264	tags=82%, list=37%, signal=59%	IGKV2-28/IGHV1-24/IGHG1/IGKV2D-28/IGKV3-15/IGHV1-69/IGHG3/CFHR1/IGLV1-44/IGHV3-21/IGKV1D-39/IGHV4-34/IGHV4-4/IGHV5-51/IGKV5-2/IGHV4-39/IGHV2-26/IGHV1-18/IGHV3-30/IGLV2-23/IGLV3-19/IGKC/IGLL5/IGLV1-47/IGHV3-66/IGHV3-48/IGLV3-21/IGKV1D-33/IGKV1D-12/IGLV2-11/IGHV3-73/IGKV1-17/IGHV1-69D/C4BPA/IGLV1-40/IGHV4-31/IGHV3-43/IGHV2-70/IGKV1-39/IGKV1-16/IGHV4-59/IGHV3-23/IGHV3-33/IGKV3-20/IGLV3-1/IGHV3-53/IG…
GO_LYMPHOCYTE_MEDIATED_IMMUNITY	GO_LYMPHOCYTE_MEDIATED_IMMUNITY	87	0.546394	4.43997	0.0015528	0.00886501	0.00513955	264	tags=82%, list=37%, signal=59%	IGKV2-28/IGHV1-24/IGHG1/IGKV2D-28/IGKV3-15/IGHV1-69/IGHG3/IGLV1-44/IGHV3-21/IGKV1D-39/IGHV4-34/IGHV4-4/IGHV5-51/IGKV5-2/IGHV4-39/IGHV2-26/IGHV1-18/IGHV3-30/IGLV2-23/IGLV3-19/IGKC/IGLL5/IGLV1-47/IGHV3-66/IGHV3-48/IGLV3-21/IGKV1D-33/IGKV1D-12/IGLV2-11/IGHV3-73/IGKV1-17/IGHV1-69D/C4BPA/IGLV1-40/IGHV4-31/IGHV3-43/IGHV2-70/IGKV1-39/IGKV1-16/IGHV4-59/IGHV3-23/IGHV3-33/IGKV3-20/IGLV3-1/IGHV3-53/IGLC6/IG…
GO_B_CELL_MEDIATED_IMMUNITY	GO_B_CELL_MEDIATED_IMMUNITY	86	0.543621	4.42222	0.00155763	0.00886501	0.00513955	264	tags=81%, list=37%, signal=58%	IGKV2-28/IGHV1-24/IGHG1/IGKV2D-28/IGKV3-15/IGHV1-69/IGHG3/IGLV1-44/IGHV3-21/IGKV1D-39/IGHV4-34/IGHV4-4/IGHV5-51/IGKV5-2/IGHV4-39/IGHV2-26/IGHV1-18/IGHV3-30/IGLV2-23/IGLV3-19/IGKC/IGLL5/IGLV1-47/IGHV3-66/IGHV3-48/IGLV3-21/IGKV1D-33/IGKV1D-12/IGLV2-11/IGHV3-73/IGKV1-17/IGHV1-69D/C4BPA/IGLV1-40/IGHV4-31/IGHV3-43/IGHV2-70/IGKV1-39/IGKV1-16/IGHV4-59/IGHV3-23/IGHV3-33/IGKV3-20/IGLV3-1/IGHV3-53/IGLC6/IG…
GO_LEUKOCYTE_MEDIATED_IMMUNITY	GO_LEUKOCYTE_MEDIATED_IMMUNITY	94	0.534467	4.42194	0.00156986	0.00886501	0.00513955	264	tags=80%, list=37%, signal=58%	IGKV2-28/IGHV1-24/IGHG1/IGKV2D-28/IGKV3-15/IGHV1-69/IGHG3/IGLV1-44/IGHV3-21/IGKV1D-39/IGHV4-34/IGHV4-4/IGHV5-51/IGKV5-2/TCN1/IGHV4-39/IGHV2-26/IGHV1-18/IGHV3-30/IGLV2-23/IGLV3-19/IGKC/IGLL5/IGLV1-47/IGHV3-66/IGHV3-48/IGLV3-21/IGKV1D-33/IGKV1D-12/IGLV2-11/IGHV3-73/IGKV1-17/IGHV1-69D/C4BPA/IGLV1-40/SLPI/IGHV4-31/IGHV3-43/IGHV2-70/IGKV1-39/IGKV1-16/IGHV4-59/IGHV3-23/IGHV3-33/IGKV3-20/IGLV3-1/IGHV3-5…
GO_REGULATION_OF_IMMUNE_SYSTEM_PROCESS	GO_REGULATION_OF_IMMUNE_SYSTEM_PROCESS	113	0.500964	4.4043	0.00153374	0.00886501	0.00513955	264	tags=75%, list=37%, signal=56%	PLA2G2A/IGKV2-28/IGHV1-24/IGHG1/IGKV2D-28/IGKV3-15/IGHV1-69/IGHG3/CFHR1/IGLV1-44/IGHV3-21/IGKV1D-39/IGHV4-34/IGHV4-4/IGHV5-51/IGKV5-2/IGHV4-39/FGL1/IGHV2-26/IGHV1-18/IGHV3-30/CCL21/CCL19/IGLV2-23/IGLV3-19/IGKC/IGLL5/IGLV1-47/IGHV3-66/IGHV3-48/MZB1/KLK5/IGLV3-21/IGKV1D-33/IGKV1D-12/IGLV2-11/IGHV3-73/IGKV1-17/IGHV1-69D/C4BPA/IGLV1-40/IGHV4-31/IGHV3-43/IGHV2-70/IGKV1-39/IGKV1-16/IGHV4-59/IGHV3-23/IG…
GO_POSITIVE_REGULATION_OF_IMMUNE_RESPONSE	GO_POSITIVE_REGULATION_OF_IMMUNE_RESPONSE	98	0.525817	4.37664	0.00159744	0.00886501	0.00513955	264	tags=79%, list=37%, signal=58%	IGKV2-28/IGHV1-24/IGHG1/IGKV2D-28/IGKV3-15/IGHV1-69/IGHG3/CFHR1/IGLV1-44/IGHV3-21/IGKV1D-39/IGHV4-34/IGHV4-4/IGHV5-51/IGKV5-2/IGHV4-39/IGHV2-26/IGHV1-18/IGHV3-30/CCL19/IGLV2-23/IGLV3-19/IGKC/IGLL5/IGLV1-47/IGHV3-66/IGHV3-48/KLK5/IGLV3-21/IGKV1D-33/IGKV1D-12/IGLV2-11/IGHV3-73/IGKV1-17/IGHV1-69D/C4BPA/IGLV1-40/IGHV4-31/IGHV3-43/IGHV2-70/IGKV1-39/IGKV1-16/IGHV4-59/IGHV3-23/IGHV3-33/IGKV3-20/IGLV3-1/…
GO_HUMORAL_IMMUNE_RESPONSE_MEDIATED_BY_CIRCULATING_IMMUNOGLOBULIN	GO_HUMORAL_IMMUNE_RESPONSE_MEDIATED_BY_CIRCULATING_IMMUNOGLOBULIN	85	0.540955	4.3737	0.00157978	0.00886501	0.00513955	264	tags=81%, list=37%, signal=58%	IGKV2-28/IGHV1-24/IGHG1/IGKV2D-28/IGKV3-15/IGHV1-69/IGHG3/IGLV1-44/IGHV3-21/IGKV1D-39/IGHV4-34/IGHV4-4/IGHV5-51/IGKV5-2/IGHV4-39/IGHV2-26/IGHV1-18/IGHV3-30/IGLV2-23/IGLV3-19/IGKC/IGLL5/IGLV1-47/IGHV3-66/IGHV3-48/IGLV3-21/IGKV1D-33/IGKV1D-12/IGLV2-11/IGHV3-73/IGKV1-17/IGHV1-69D/C4BPA/IGLV1-40/IGHV4-31/IGHV3-43/IGHV2-70/IGKV1-39/IGKV1-16/IGHV4-59/IGHV3-23/IGHV3-33/IGKV3-20/IGLV3-1/IGHV3-53/IGLC6/IG…
GO_IMMUNE_RESPONSE_REGULATING_SIGNALING_PATHWAY	GO_IMMUNE_RESPONSE_REGULATING_SIGNALING_PATHWAY	86	0.532561	4.33225	0.00155763	0.00886501	0.00513955	264	tags=80%, list=37%, signal=58%	IGKV2-28/IGHV1-24/IGHG1/IGKV2D-28/IGKV3-15/IGHV1-69/IGHG3/IGLV1-44/IGHV3-21/IGKV1D-39/IGHV4-34/IGHV4-4/IGHV5-51/IGKV5-2/IGHV4-39/IGHV2-26/IGHV1-18/IGHV3-30/IGLV2-23/IGLV3-19/IGKC/IGLL5/IGLV1-47/IGHV3-66/IGHV3-48/IGLV3-21/IGKV1D-33/IGKV1D-12/IGLV2-11/IGHV3-73/IGKV1-17/IGHV1-69D/IGLV1-40/IGHV4-31/IGHV3-43/IGHV2-70/IGKV1-39/IGKV1-16/IGHV4-59/IGHV3-23/IGHV3-33/IGKV3-20/IGLV3-1/IGHV3-53/IGLC6/IGHM/IGK…
GO_REGULATION_OF_HUMORAL_IMMUNE_RESPONSE	GO_REGULATION_OF_HUMORAL_IMMUNE_RESPONSE	65	0.583747	4.26564	0.00161031	0.00886501	0.00513955	264	tags=88%, list=37%, signal=61%	IGKV2-28/IGHG1/IGKV2D-28/IGKV3-15/IGHV1-69/IGHG3/CFHR1/IGLV1-44/IGKV1D-39/IGHV4-34/IGKV5-2/IGHV4-39/IGHV3-30/IGLV2-23/IGLV3-19/IGKC/IGLV1-47/IGHV3-48/KLK5/IGLV3-21/IGKV1D-33/IGKV1D-12/IGLV2-11/IGKV1-17/C4BPA/IGLV1-40/IGHV2-70/IGKV1-39/IGKV1-16/IGHV4-59/IGHV3-23/IGHV3-33/IGKV3-20/IGLV3-1/IGHV3-53/IGLC6/C8A/IGKV4-1/IGHG4/IGLC2/IGKV2-40/IGHV3-7/IGKV1-5/IGLC7/VTN/IGKV3D-20/CXCL13/IGLV6-57/IGKV3D-11/C…
GO_REGULATION_OF_IMMUNE_EFFECTOR_PROCESS	GO_REGULATION_OF_IMMUNE_EFFECTOR_PROCESS	69	0.567131	4.26024	0.0015949	0.00886501	0.00513955	264	tags=86%, list=37%, signal=60%	IGKV2-28/IGHG1/IGKV2D-28/IGKV3-15/IGHV1-69/IGHG3/CFHR1/IGLV1-44/IGKV1D-39/IGHV4-34/IGKV5-2/IGHV4-39/IGHV3-30/CCL19/IGLV2-23/IGLV3-19/IGKC/IGLV1-47/IGHV3-48/MZB1/KLK5/IGLV3-21/IGKV1D-33/IGKV1D-12/IGLV2-11/IGKV1-17/C4BPA/IGLV1-40/IGHV2-70/IGKV1-39/IGKV1-16/IGHV4-59/IGHV3-23/IGHV3-33/IGKV3-20/IGLV3-1/IGHV3-53/IGLC6/IL6/C8A/IGKV4-1/IGHG4/IGLC2/IGKV2-40/IGHV3-7/IGKV1-5/IGLC7/VTN/IGKV3D-20/IGLV6-57/IGK…
GO_PHAGOCYTOSIS	GO_PHAGOCYTOSIS	86	0.521175	4.23963	0.00155763	0.00886501	0.00513955	264	tags=79%, list=37%, signal=57%	IGKV2-28/IGHV1-24/IGHG1/IGKV2D-28/IGKV3-15/IGHV1-69/IGHG3/IGLV1-44/IGHV3-21/IGKV1D-39/IGHV4-34/IGHV4-4/IGHV5-51/IGKV5-2/IGHV4-39/IGHV2-26/IGHV1-18/IGHV3-30/IGLV2-23/IGLV3-19/IGKC/IGLL5/IGLV1-47/IGHV3-66/IGHV3-48/IGLV3-21/IGKV1D-33/IGKV1D-12/IGLV2-11/IGHV3-73/IGKV1-17/IGHV1-69D/C4BPA/IGLV1-40/IGHV4-31/IGHV3-43/IGHV2-70/IGKV1-39/IGKV1-16/IGHV4-59/IGHV3-23/IGHV3-33/IGKV3-20/IGLV3-1/IGHV3-53/IGLC6/IG…
GO_ANTIGEN_BINDING	GO_ANTIGEN_BINDING	79	0.535642	4.22195	0.00156006	0.00886501	0.00513955	264	tags=81%, list=37%, signal=58%	IGHV1-24/IGHG1/IGKV2D-28/IGKV3-15/IGHV1-69/IGHG3/IGLV1-44/IGHV3-21/IGKV1D-39/IGHV4-34/IGHV4-4/IGHV5-51/IGKV5-2/IGHV4-39/IGHV2-26/IGHV1-18/IGHV3-30/IGLV2-23/IGLV3-19/IGKC/IGLL5/IGLV1-47/IGHV3-66/IGHV3-48/IGLV3-21/IGKV1D-33/IGKV1D-12/IGLV2-11/IGHV3-73/IGKV1-17/IGHV1-69D/IGLV1-40/IGHV4-31/IGHV3-43/IGHV2-70/IGKV1-39/IGKV1-16/IGHV4-59/IGHV3-23/IGHV3-33/IGKV3-20/IGLV3-1/IGHV3-53/IGLC6/IGHM/IGKV4-1/IGHV…
GO_ENDOCYTOSIS	GO_ENDOCYTOSIS	94	0.493715	4.08478	0.00156986	0.00886501	0.00513955	264	tags=76%, list=37%, signal=55%	IGKV2-28/APOC3/IGHV1-24/IGHG1/IGKV2D-28/IGKV3-15/IGHV1-69/IGHG3/IGLV1-44/IGHV3-21/IGKV1D-39/IGHV4-34/IGHV4-4/IGHV5-51/IGKV5-2/IGHV4-39/IGHV2-26/IGHV1-18/IGHV3-30/CCL21/CCL19/IGLV2-23/IGLV3-19/IGKC/IGLL5/IGLV1-47/IGHV3-66/IGHV3-48/IGLV3-21/IGKV1D-33/IGKV1D-12/IGLV2-11/IGHV3-73/IGKV1-17/IGHV1-69D/IGLV1-40/IGHV4-31/IGHV3-43/IGHV2-70/IGKV1-39/IGKV1-16/IGHV4-59/IGHV3-23/IGHV3-33/IGKV3-20/IGLV3-1/IGHV3…
GO_FC_RECEPTOR_MEDIATED_STIMULATORY_SIGNALING_PATHWAY	GO_FC_RECEPTOR_MEDIATED_STIMULATORY_SIGNALING_PATHWAY	56	0.575894	4.01351	0.00159236	0.00886501	0.00513955	317	tags=96%, list=44%, signal=58%	IGKV2-28/IGHG1/IGKV2D-28/IGKV3-15/IGHV1-69/IGHG3/IGLV1-44/IGKV1D-39/IGHV4-34/IGKV5-2/IGHV4-39/IGHV3-30/IGLV2-23/IGLV3-19/IGKC/IGLV1-47/IGHV3-48/IGLV3-21/IGKV1D-33/IGKV1D-12/IGLV2-11/IGKV1-17/IGLV1-40/IGHV2-70/IGKV1-39/IGKV1-16/IGHV4-59/IGHV3-23/IGHV3-33/IGKV3-20/IGLV3-1/IGHV3-53/IGLC6/IGKV4-1/IGHG4/IGLC2/IGKV2-40/IGHV3-7/IGKV1-5/IGLC7/IGKV3D-20/IGLV6-57/IGKV3D-11/IGLV1-51/IGLV3-27/IGHG2/IGLV2-14/…
GO_FC_RECEPTOR_SIGNALING_PATHWAY	GO_FC_RECEPTOR_SIGNALING_PATHWAY	56	0.575894	4.01351	0.00159236	0.00886501	0.00513955	317	tags=96%, list=44%, signal=58%	IGKV2-28/IGHG1/IGKV2D-28/IGKV3-15/IGHV1-69/IGHG3/IGLV1-44/IGKV1D-39/IGHV4-34/IGKV5-2/IGHV4-39/IGHV3-30/IGLV2-23/IGLV3-19/IGKC/IGLV1-47/IGHV3-48/IGLV3-21/IGKV1D-33/IGKV1D-12/IGLV2-11/IGKV1-17/IGLV1-40/IGHV2-70/IGKV1-39/IGKV1-16/IGHV4-59/IGHV3-23/IGHV3-33/IGKV3-20/IGLV3-1/IGHV3-53/IGLC6/IGKV4-1/IGHG4/IGLC2/IGKV2-40/IGHV3-7/IGKV1-5/IGLC7/IGKV3D-20/IGLV6-57/IGKV3D-11/IGLV1-51/IGLV3-27/IGHG2/IGLV2-14/…
GO_LEUKOCYTE_MIGRATION	GO_LEUKOCYTE_MIGRATION	65	0.535158	3.91058	0.00161031	0.00886501	0.00513955	325	tags=92%, list=45%, signal=56%	IGKV2-28/IGKV2D-28/IGKV3-15/IGHV1-69/IGLV1-44/IGKV1D-39/IGHV4-34/IGKV5-2/IGHV4-39/IGHV3-30/CCL21/CCL19/IGLV2-23/IGLV3-19/IGKC/IGLV1-47/IGHV3-48/IGLV3-21/IGKV1D-33/IGKV1D-12/IGLV2-11/IGKV1-17/UMOD/IGLV1-40/IGHV2-70/IGKV1-39/IGKV1-16/IGHV4-59/L1CAM/IGHV3-23/IGHV3-33/IGKV3-20/IGLV3-1/IGHV3-53/IGLC6/IGHM/IL6/IGKV4-1/EDN3/IGLC2/IGKV2-40/IGHV3-7/IGKV1-5/IGLC7/IGKV3D-20/CXCL13/IGLV6-57/IGKV3D-11/IGLV1-5…
GO_FC_EPSILON_RECEPTOR_SIGNALING_PATHWAY	GO_FC_EPSILON_RECEPTOR_SIGNALING_PATHWAY	52	0.57004	3.83739	0.00162075	0.00886501	0.00513955	317	tags=96%, list=44%, signal=58%	IGKV2-28/IGKV2D-28/IGKV3-15/IGHV1-69/IGLV1-44/IGKV1D-39/IGHV4-34/IGKV5-2/IGHV4-39/IGHV3-30/IGLV2-23/IGLV3-19/IGKC/IGLV1-47/IGHV3-48/IGLV3-21/IGKV1D-33/IGKV1D-12/IGLV2-11/IGKV1-17/IGLV1-40/IGHV2-70/IGKV1-39/IGKV1-16/IGHV4-59/IGHV3-23/IGHV3-33/IGKV3-20/IGLV3-1/IGHV3-53/IGLC6/IGKV4-1/IGLC2/IGKV2-40/IGHV3-7/IGKV1-5/IGLC7/IGKV3D-20/IGLV6-57/IGKV3D-11/IGLV1-51/IGLV3-27/IGLV2-14/IGLV2-8/IGHV2-5/IGKV1-12…
GO_RECEPTOR_MEDIATED_ENDOCYTOSIS	GO_RECEPTOR_MEDIATED_ENDOCYTOSIS	60	0.524373	3.77235	0.00157729	0.00886501	0.00513955	264	tags=82%, list=37%, signal=56%	IGKV2-28/APOC3/IGKV2D-28/IGKV3-15/IGHV1-69/IGLV1-44/IGKV1D-39/IGHV4-34/IGKV5-2/IGHV4-39/IGHV3-30/CCL21/CCL19/IGLV2-23/IGLV3-19/IGKC/IGLV1-47/IGHV3-48/IGLV3-21/IGKV1D-33/IGKV1D-12/IGLV2-11/IGKV1-17/IGLV1-40/IGHV2-70/IGKV1-39/IGKV1-16/IGHV4-59/IGHV3-23/IGHV3-33/IGKV3-20/IGLV3-1/IGHV3-53/IGLC6/IGKV4-1/IGLC2/IGKV2-40/IGHV3-7/IGKV1-5/IGLC7/VTN/IGKV3D-20/IGLV6-57/IGKV3D-11/IGLV1-51/IGLV3-27/IGLV2-14/IG…
GO_IMMUNOGLOBULIN_PRODUCTION	GO_IMMUNOGLOBULIN_PRODUCTION	67	0.509479	3.75057	0.00162338	0.00886501	0.00513955	317	tags=88%, list=44%, signal=54%	IGKV2-28/IGLV3-10/IGKV2D-28/IGKV3-15/IGLV1-44/IGLV7-46/IGKV1-37/IGLV9-49/IGKV1D-39/IGKV1-6/IGKV5-2/IGLV2-23/IGLV3-19/IGKC/IGKV1-13/IGLV1-47/MZB1/IGLV3-21/IGKV1D-33/IGKV1D-12/IGKV3D-15/IGLV2-11/IGLV4-69/IGKV1-17/IGLV10-54/IGLV1-40/IGKV1-39/IGKV1-16/IGKV3-20/IGLV3-16/IGLV3-9/IGLV3-1/IGLV3-22/IGKV1-8/IGKV6D-41/IGKV6D-21/IL6/IGKV4-1/IGKV2-40/IGLV4-60/IGKV1D-8/IGKV1-5/IGKV3D-20/IGLV6-57/IGKV3D-11/IGKV…
GO_DEFENSE_RESPONSE_TO_OTHER_ORGANISM	GO_DEFENSE_RESPONSE_TO_OTHER_ORGANISM	75	0.48596	3.74995	0.00158479	0.00886501	0.00513955	184	tags=63%, list=26%, signal=52%	WFDC5/APOA4/PLA2G2A/FGA/IGHV1-24/PI3/IGHG1/IGHV1-69/IGHG3/CFHR1/IGHV3-21/IGHV4-34/IGHV4-4/IGHV5-51/IGHV4-39/IGHV2-26/IGHV1-18/IGHV3-30/CCL21/CCL19/WFDC12/IGKC/IGLL5/IGHV3-66/IGHV3-48/KLK5/FGB/IGHV3-73/IGHV1-69D/C4BPA/SLPI/IGHV4-31/IGHV3-43/IGHV2-70/IGHV4-59/IGHV3-23/IGHV3-33/IGKV3-20/IGHV3-53/IGLC6/IGHM/IL6/C8A/IGHV3-72/IGHG4/IGLC2/IGHV4-28
GO_PRODUCTION_OF_MOLECULAR_MEDIATOR_OF_IMMUNE_RESPONSE	GO_PRODUCTION_OF_MOLECULAR_MEDIATOR_OF_IMMUNE_RESPONSE	70	0.490277	3.69994	0.00157978	0.00886501	0.00513955	262	tags=77%, list=36%, signal=54%	IGKV2-28/IGLV3-10/IGKV2D-28/IGKV3-15/IGLV1-44/IGLV7-46/IGKV1-37/IGLV9-49/IGKV1D-39/IGKV1-6/IGKV5-2/IGLV2-23/IGLV3-19/IGKC/IGKV1-13/IGLV1-47/MZB1/KLK5/IGLV3-21/IGKV1D-33/IGKV1D-12/IGKV3D-15/IGLV2-11/IGLV4-69/IGKV1-17/IGLV10-54/IGLV1-40/IGKV1-39/IGKV1-16/IGKV3-20/IGLV3-16/IGLV3-9/IGLV3-1/IGLV3-22/IGKV1-8/IGKV6D-41/IGKV6D-21/IL6/IGKV4-1/IGKV2-40/IGLV4-60/IGKV1D-8/IGKV1-5/IGKV3D-20/IGLV6-57/IGKV3D-11…
GO_RESPONSE_TO_BIOTIC_STIMULUS	GO_RESPONSE_TO_BIOTIC_STIMULUS	82	0.461913	3.66764	0.0015873	0.00886501	0.00513955	184	tags=60%, list=26%, signal=50%	WFDC5/APOA4/PLA2G2A/FGA/HMGA2/IGHV1-24/PI3/IGHG1/IGHV1-69/IGHG3/CFHR1/IGHV3-21/IGHV4-34/IGHV4-4/IGHV5-51/IGHV4-39/POU2AF1/IGHV2-26/IGHV1-18/IGHV3-30/CCL21/CCL19/WFDC12/IGKC/IGLL5/IGHV3-66/IGHV3-48/KLK5/FGB/IGHV3-73/IGHV1-69D/C4BPA/SLPI/IGHV4-31/IGHV3-43/IGHV2-70/IGHV4-59/IGHV3-23/IGHV3-33/IGKV3-20/IGHV3-53/IGLC6/IGHM/IL6/C8A/IGHV3-72/IGHG4/IGLC2/IGHV4-28
GO_DEFENSE_RESPONSE	GO_DEFENSE_RESPONSE	85	0.448819	3.62876	0.00157978	0.00886501	0.00513955	217	tags=64%, list=30%, signal=50%	WFDC5/APOA4/PLA2G2A/FGA/IGHV1-24/PI3/IGHG1/IGHV1-69/IGHG3/CFHR1/IGHV3-21/IGHV4-34/IGHV4-4/IGHV5-51/IGHV4-39/IGHV2-26/IGHV1-18/IGHV3-30/CCL21/CCL19/WFDC12/IGKC/IGLL5/IGHV3-66/IGHV3-48/KLK5/IL22RA2/FGB/IGHV3-73/UMOD/IGHV1-69D/C4BPA/SLPI/IGHV4-31/IGHV3-43/IGHV2-70/IGHV4-59/IGHV3-23/IGHV3-33/IGKV3-20/IGHV3-53/IGLC6/IGHM/IL6/C8A/IGHV3-72/IGHG4/IGLC2/IGHV4-28/IGHV3-7/KNG1/AHSG/IGHV6-1/IGLC7
GO_CELL_MOTILITY	GO_CELL_MOTILITY	81	0.454524	3.62077	0.00156006	0.00886501	0.00513955	335	tags=84%, list=47%, signal=50%	NEUROD4/IGKV2-28/IGKV2D-28/IGKV3-15/IGHV1-69/IGLV1-44/IGKV1D-39/IGHV4-34/IGKV5-2/IGHV4-39/IGHV3-30/CCL21/CCL19/IGLV2-23/IGLV3-19/IGKC/IGLV1-47/IGHV3-48/IGLV3-21/IGKV1D-33/IGKV1D-12/IGLV2-11/IGKV1-17/UMOD/IGLV1-40/IGHV2-70/IGKV1-39/ONECUT2/IGKV1-16/IGHV4-59/L1CAM/IGHV3-23/IGHV3-33/IGKV3-20/IGLV3-1/IGHV3-53/IGLC6/IGHM/IL6/IGKV4-1/EDN3/IGLC2/IGKV2-40/IGHV3-7/IGKV1-5/IGLC7/VTN/IGKV3D-20/TBX5/CXCL13/I…
GO_INNATE_IMMUNE_RESPONSE	GO_INNATE_IMMUNE_RESPONSE	67	0.48266	3.55314	0.00162338	0.00886501	0.00513955	193	tags=64%, list=27%, signal=52%	WFDC5/APOA4/FGA/IGHV1-24/PI3/IGHG1/IGHV1-69/IGHG3/IGHV3-21/IGHV4-34/IGHV4-4/IGHV5-51/IGHV4-39/IGHV2-26/IGHV1-18/IGHV3-30/CCL21/CCL19/WFDC12/IGKC/IGLL5/IGHV3-66/IGHV3-48/FGB/IGHV3-73/IGHV1-69D/C4BPA/SLPI/IGHV4-31/IGHV3-43/IGHV2-70/IGHV4-59/IGHV3-23/IGHV3-33/IGHV3-53/IGLC6/IGHM/C8A/IGHV3-72/IGHG4/IGLC2/IGHV4-28/IGHV3-7
GO_DEFENSE_RESPONSE_TO_BACTERIUM	GO_DEFENSE_RESPONSE_TO_BACTERIUM	65	0.483117	3.5303	0.00161031	0.00886501	0.00513955	193	tags=65%, list=27%, signal=52%	WFDC5/PLA2G2A/FGA/IGHV1-24/PI3/IGHG1/IGHV1-69/IGHG3/IGHV3-21/IGHV4-34/IGHV4-4/IGHV5-51/IGHV4-39/IGHV2-26/IGHV1-18/IGHV3-30/WFDC12/IGKC/IGLL5/IGHV3-66/IGHV3-48/KLK5/FGB/IGHV3-73/IGHV1-69D/SLPI/IGHV4-31/IGHV3-43/IGHV2-70/IGHV4-59/IGHV3-23/IGHV3-33/IGKV3-20/IGHV3-53/IGLC6/IGHM/IL6/IGHV3-72/IGHG4/IGLC2/IGHV4-28/IGHV3-7
GO_REGULATION_OF_CELL_ACTIVATION	GO_REGULATION_OF_CELL_ACTIVATION	59	0.489117	3.5047	0.00157233	0.00886501	0.00513955	193	tags=66%, list=27%, signal=53%	PLA2G2A/IGHV1-24/IGHG1/IGHV1-69/FGG/IGHG3/IGHV3-21/IGHV4-34/IGHV4-4/IGHV5-51/IGHV4-39/FGL1/IGHV2-26/IGHV1-18/IGHV3-30/CCL21/CCL19/IGKC/IGLL5/IGHV3-66/IGHV3-48/MZB1/IGHV3-73/IGHV1-69D/IGHV4-31/IGHV3-43/IGHV2-70/IGHV4-59/IGHV3-23/IGHV3-33/IGHV3-53/IGLC6/IGHM/IL6/IGHV3-72/IGHG4/IGLC2/IGHV4-28/IGHV3-7
GO_CELL_ACTIVATION	GO_CELL_ACTIVATION	74	0.451669	3.48431	0.00157729	0.00886501	0.00513955	217	tags=65%, list=30%, signal=50%	PLA2G2A/FGA/IGHV1-24/IGHG1/IGHV1-69/FGG/IGHG3/IGHV3-21/IGHV4-34/IGHV4-4/IGHV5-51/TCN1/IGHV4-39/FGL1/POU2AF1/IGHV2-26/IGHV1-18/IGHV3-30/CCL21/CCL19/IGKC/IGLL5/IGHV3-66/IGHV3-48/MZB1/FGB/IGHV3-73/IGHV1-69D/SLPI/IGHV4-31/IGHV3-43/IGHV2-70/IGHV4-59/IGHV3-23/IGHV3-33/IGHV3-53/IGLC6/IGHM/IL6/IGHV3-72/IGHG4/IGLC2/IGHV4-28/CD79A/IGHV3-7/AHSG/IGHV6-1/IGLC7
GO_LYMPHOCYTE_ACTIVATION	GO_LYMPHOCYTE_ACTIVATION	59	0.485349	3.4777	0.00157233	0.00886501	0.00513955	193	tags=66%, list=27%, signal=53%	IGHV1-24/IGHG1/IGHV1-69/IGHG3/IGHV3-21/IGHV4-34/IGHV4-4/IGHV5-51/IGHV4-39/FGL1/POU2AF1/IGHV2-26/IGHV1-18/IGHV3-30/CCL21/CCL19/IGKC/IGLL5/IGHV3-66/IGHV3-48/MZB1/IGHV3-73/IGHV1-69D/IGHV4-31/IGHV3-43/IGHV2-70/IGHV4-59/IGHV3-23/IGHV3-33/IGHV3-53/IGLC6/IGHM/IL6/IGHV3-72/IGHG4/IGLC2/IGHV4-28/CD79A/IGHV3-7
GO_RESPONSE_TO_BACTERIUM	GO_RESPONSE_TO_BACTERIUM	70	0.453717	3.42404	0.00157978	0.00886501	0.00513955	193	tags=61%, list=27%, signal=50%	WFDC5/PLA2G2A/FGA/IGHV1-24/PI3/IGHG1/IGHV1-69/IGHG3/IGHV3-21/IGHV4-34/IGHV4-4/IGHV5-51/IGHV4-39/IGHV2-26/IGHV1-18/IGHV3-30/WFDC12/IGKC/IGLL5/IGHV3-66/IGHV3-48/KLK5/FGB/IGHV3-73/IGHV1-69D/C4BPA/SLPI/IGHV4-31/IGHV3-43/IGHV2-70/IGHV4-59/IGHV3-23/IGHV3-33/IGKV3-20/IGHV3-53/IGLC6/IGHM/IL6/IGHV3-72/IGHG4/IGLC2/IGHV4-28/IGHV3-7
GO_REGULATION_OF_LYMPHOCYTE_ACTIVATION	GO_REGULATION_OF_LYMPHOCYTE_ACTIVATION	56	0.482988	3.36603	0.00159236	0.00886501	0.00513955	193	tags=66%, list=27%, signal=52%	IGHV1-24/IGHG1/IGHV1-69/IGHG3/IGHV3-21/IGHV4-34/IGHV4-4/IGHV5-51/IGHV4-39/FGL1/IGHV2-26/IGHV1-18/IGHV3-30/CCL21/CCL19/IGKC/IGLL5/IGHV3-66/IGHV3-48/MZB1/IGHV3-73/IGHV1-69D/IGHV4-31/IGHV3-43/IGHV2-70/IGHV4-59/IGHV3-23/IGHV3-33/IGHV3-53/IGLC6/IGHM/IL6/IGHV3-72/IGHG4/IGLC2/IGHV4-28/IGHV3-7
GO_CELL_SURFACE	GO_CELL_SURFACE	73	0.432948	3.32223	0.0015748	0.00886501	0.00513955	270	tags=71%, list=38%, signal=49%	APOA4/FGA/IGHV1-24/SCNN1G/IGHG1/IGHV1-69/FGG/IGHG3/IGHV3-21/FCRL5/IGHV4-34/IGHV4-4/IGHV5-51/IGHV4-39/IGHV2-26/IGHV1-18/IGHV3-30/IGKC/IGLL5/IGHV3-66/IGHV3-48/FGB/IGHV3-73/UMOD/IGHV1-69D/IGHV4-31/IGHV3-43/IGHV2-70/IGHV4-59/L1CAM/IGHV3-23/IGHV3-33/IGHV3-53/IGLC6/IGHM/IGHV3-72/IGHG4/IGLC2/IGHV4-28/CD79A/IGHV3-7/FCRL2/IGHV6-1/IGLC7/TRPM8/CD19/IGHV3-15/IGHG2/IGHV2-5/KRT4/FCRL4/RTBDN
GO_EXTERNAL_SIDE_OF_PLASMA_MEMBRANE	GO_EXTERNAL_SIDE_OF_PLASMA_MEMBRANE	60	0.461085	3.31705	0.00157729	0.00886501	0.00513955	270	tags=75%, list=38%, signal=51%	FGA/IGHV1-24/SCNN1G/IGHG1/IGHV1-69/FGG/IGHG3/IGHV3-21/IGHV4-34/IGHV4-4/IGHV5-51/IGHV4-39/IGHV2-26/IGHV1-18/IGHV3-30/IGKC/IGLL5/IGHV3-66/IGHV3-48/FGB/IGHV3-73/IGHV1-69D/IGHV4-31/IGHV3-43/IGHV2-70/IGHV4-59/IGHV3-23/IGHV3-33/IGHV3-53/IGLC6/IGHM/IGHV3-72/IGHG4/IGLC2/IGHV4-28/CD79A/IGHV3-7/IGHV6-1/IGLC7/TRPM8/CD19/IGHV3-15/IGHG2/IGHV2-5/RTBDN
GO_B_CELL_ACTIVATION	GO_B_CELL_ACTIVATION	55	0.476709	3.30214	0.00158983	0.00886501	0.00513955	264	tags=76%, list=37%, signal=52%	IGHV1-24/IGHG1/IGHV1-69/IGHG3/IGHV3-21/IGHV4-34/IGHV4-4/IGHV5-51/IGHV4-39/POU2AF1/IGHV2-26/IGHV1-18/IGHV3-30/IGKC/IGLL5/IGHV3-66/IGHV3-48/MZB1/IGHV3-73/IGHV1-69D/IGHV4-31/IGHV3-43/IGHV2-70/IGHV4-59/IGHV3-23/IGHV3-33/IGHV3-53/IGLC6/IGHM/IL6/IGHV3-72/IGHG4/IGLC2/IGHV4-28/CD79A/IGHV3-7/IGHV6-1/IGLC7/CD19/IGHV3-15/IGHG2/IGHV2-5
GO_BLOOD_MICROPARTICLE	GO_BLOOD_MICROPARTICLE	40	0.533804	3.28288	0.00165837	0.00886501	0.00513955	257	tags=82%, list=36%, signal=56%	APOA4/FGA/IGHG1/IGKV2D-28/IGKV3-15/FGG/IGHG3/CFHR1/IGKC/IGLV1-47/IGLV3-21/IGKV1D-33/IGKV1D-12/FGB/IGKV1-17/C4BPA/IGKV1-39/IGHV3-23/IGKV3-20/IGHM/C8A/IGKV4-1/IGHG4/IGLC2/IGKV2-40/IGHV3-7/KNG1/AHSG/IGKV1-5/VTN/IGKV3D-11/ORM1/IGHG2
GO_CELL_RECOGNITION	GO_CELL_RECOGNITION	53	0.485224	3.28019	0.00162602	0.00886501	0.00513955	217	tags=70%, list=30%, signal=53%	IGHV1-24/PAEP/IGHG1/IGHV1-69/IGHG3/IGHV3-21/IGHV4-34/IGHV4-4/IGHV5-51/IGHV4-39/IGHV2-26/IGHV1-18/IGHV3-30/CCL21/CCL19/IGKC/IGLL5/IGHV3-66/IGHV3-48/IGHV3-73/IGHV1-69D/IGHV4-31/IGHV3-43/IGHV2-70/IGHV4-59/IGHV3-23/IGHV3-33/IGHV3-53/IGLC6/IGHM/IGHV3-72/IGHG4/IGLC2/IGHV4-28/IGHV3-7/IGHV6-1/IGLC7
GO_POSITIVE_REGULATION_OF_LYMPHOCYTE_ACTIVATION	GO_POSITIVE_REGULATION_OF_LYMPHOCYTE_ACTIVATION	53	0.483614	3.2693	0.00162602	0.00886501	0.00513955	217	tags=70%, list=30%, signal=53%	IGHV1-24/IGHG1/IGHV1-69/IGHG3/IGHV3-21/IGHV4-34/IGHV4-4/IGHV5-51/IGHV4-39/IGHV2-26/IGHV1-18/IGHV3-30/CCL21/CCL19/IGKC/IGLL5/IGHV3-66/IGHV3-48/IGHV3-73/IGHV1-69D/IGHV4-31/IGHV3-43/IGHV2-70/IGHV4-59/IGHV3-23/IGHV3-33/IGHV3-53/IGLC6/IGHM/IL6/IGHV3-72/IGHG4/IGLC2/IGHV4-28/IGHV3-7/IGHV6-1/IGLC7
GO_POSITIVE_REGULATION_OF_CELL_ACTIVATION	GO_POSITIVE_REGULATION_OF_CELL_ACTIVATION	54	0.471516	3.23772	0.00159236	0.00886501	0.00513955	217	tags=69%, list=30%, signal=52%	IGHV1-24/IGHG1/IGHV1-69/IGHG3/IGHV3-21/IGHV4-34/IGHV4-4/IGHV5-51/IGHV4-39/IGHV2-26/IGHV1-18/IGHV3-30/CCL21/CCL19/IGKC/IGLL5/IGHV3-66/IGHV3-48/IGHV3-73/IGHV1-69D/IGHV4-31/IGHV3-43/IGHV2-70/IGHV4-59/IGHV3-23/IGHV3-33/IGHV3-53/IGLC6/IGHM/IL6/IGHV3-72/IGHG4/IGLC2/IGHV4-28/IGHV3-7/IGHV6-1/IGLC7
GO_REGULATION_OF_B_CELL_ACTIVATION	GO_REGULATION_OF_B_CELL_ACTIVATION	52	0.479937	3.23083	0.00162075	0.00886501	0.00513955	264	tags=77%, list=37%, signal=52%	IGHV1-24/IGHG1/IGHV1-69/IGHG3/IGHV3-21/IGHV4-34/IGHV4-4/IGHV5-51/IGHV4-39/IGHV2-26/IGHV1-18/IGHV3-30/IGKC/IGLL5/IGHV3-66/IGHV3-48/MZB1/IGHV3-73/IGHV1-69D/IGHV4-31/IGHV3-43/IGHV2-70/IGHV4-59/IGHV3-23/IGHV3-33/IGHV3-53/IGLC6/IGHM/IL6/IGHV3-72/IGHG4/IGLC2/IGHV4-28/IGHV3-7/IGHV6-1/IGLC7/CD19/IGHV3-15/IGHG2/IGHV2-5
GO_POSITIVE_REGULATION_OF_B_CELL_ACTIVATION	GO_POSITIVE_REGULATION_OF_B_CELL_ACTIVATION	50	0.482558	3.21262	0.00160256	0.00886501	0.00513955	217	tags=70%, list=30%, signal=52%	IGHV1-24/IGHG1/IGHV1-69/IGHG3/IGHV3-21/IGHV4-34/IGHV4-4/IGHV5-51/IGHV4-39/IGHV2-26/IGHV1-18/IGHV3-30/IGKC/IGLL5/IGHV3-66/IGHV3-48/IGHV3-73/IGHV1-69D/IGHV4-31/IGHV3-43/IGHV2-70/IGHV4-59/IGHV3-23/IGHV3-33/IGHV3-53/IGLC6/IGHM/IL6/IGHV3-72/IGHG4/IGLC2/IGHV4-28/IGHV3-7/IGHV6-1/IGLC7
GO_MEMBRANE_ORGANIZATION	GO_MEMBRANE_ORGANIZATION	53	0.471227	3.18556	0.00162602	0.00886501	0.00513955	217	tags=68%, list=30%, signal=51%	APOA4/IGHV1-24/IGHG1/SLC18A3/IGHV1-69/IGHG3/IGHV3-21/IGHV4-34/IGHV4-4/IGHV5-51/IGHV4-39/IGHV2-26/IGHV1-18/IGHV3-30/IGKC/IGLL5/IGHV3-66/IGHV3-48/IGHV3-73/IGHV1-69D/IGHV4-31/IGHV3-43/IGHV2-70/IGHV4-59/IGHV3-23/IGHV3-33/IGHV3-53/IGLC6/IGHM/IGHV3-72/IGHG4/IGLC2/IGHV4-28/IGHV3-7/IGHV6-1/IGLC7
GO_SIDE_OF_MEMBRANE	GO_SIDE_OF_MEMBRANE	62	0.439176	3.17215	0.00158983	0.00886501	0.00513955	270	tags=73%, list=38%, signal=50%	FGA/IGHV1-24/SCNN1G/IGHG1/IGHV1-69/FGG/IGHG3/IGHV3-21/IGHV4-34/IGHV4-4/IGHV5-51/IGHV4-39/IGHV2-26/IGHV1-18/IGHV3-30/IGKC/IGLL5/IGHV3-66/IGHV3-48/FGB/IGHV3-73/IGHV1-69D/IGHV4-31/IGHV3-43/IGHV2-70/IGHV4-59/IGHV3-23/IGHV3-33/IGHV3-53/IGLC6/IGHM/IGHV3-72/IGHG4/IGLC2/IGHV4-28/CD79A/IGHV3-7/IGHV6-1/IGLC7/TRPM8/CD19/IGHV3-15/IGHG2/IGHV2-5/RTBDN
GO_MEMBRANE_INVAGINATION	GO_MEMBRANE_INVAGINATION	49	0.476544	3.16076	0.00159744	0.00886501	0.00513955	217	tags=69%, list=30%, signal=52%	IGHV1-24/IGHG1/IGHV1-69/IGHG3/IGHV3-21/IGHV4-34/IGHV4-4/IGHV5-51/IGHV4-39/IGHV2-26/IGHV1-18/IGHV3-30/IGKC/IGLL5/IGHV3-66/IGHV3-48/IGHV3-73/IGHV1-69D/IGHV4-31/IGHV3-43/IGHV2-70/IGHV4-59/IGHV3-23/IGHV3-33/IGHV3-53/IGLC6/IGHM/IGHV3-72/IGHG4/IGLC2/IGHV4-28/IGHV3-7/IGHV6-1/IGLC7
GO_PHAGOCYTOSIS_RECOGNITION	GO_PHAGOCYTOSIS_RECOGNITION	49	0.476544	3.16076	0.00159744	0.00886501	0.00513955	217	tags=69%, list=30%, signal=52%	IGHV1-24/IGHG1/IGHV1-69/IGHG3/IGHV3-21/IGHV4-34/IGHV4-4/IGHV5-51/IGHV4-39/IGHV2-26/IGHV1-18/IGHV3-30/IGKC/IGLL5/IGHV3-66/IGHV3-48/IGHV3-73/IGHV1-69D/IGHV4-31/IGHV3-43/IGHV2-70/IGHV4-59/IGHV3-23/IGHV3-33/IGHV3-53/IGLC6/IGHM/IGHV3-72/IGHG4/IGLC2/IGHV4-28/IGHV3-7/IGHV6-1/IGLC7
GO_SIGNALING_RECEPTOR_BINDING	GO_SIGNALING_RECEPTOR_BINDING	84	0.392906	3.16016	0.0015748	0.00886501	0.00513955	422	tags=92%, list=59%, signal=43%	IGFBP1/FGA/APOC3/IGHV1-24/IGHG1/NR0B1/IGHV1-69/FGG/IGHG3/IGHV3-21/IGHV4-34/IGHV4-4/IGHV5-51/IGHV4-39/FGL1/IGHV2-26/IGHV1-18/IGHV3-30/CCL21/CCL19/IGKC/IGLL5/IGHV3-66/IGHV3-48/FGB/IGHV3-73/IGHV1-69D/IGHV4-31/IGHV3-43/IGHV2-70/IGHV4-59/IGHV3-23/IGHV3-33/IGHV3-53/IGLC6/IGHM/IL6/IGHV3-72/EDN3/TFF1/IGHG4/IGLC2/IGHV4-28/IGHV3-7/KNG1/IGHV6-1/IGLC7/VTN/CXCL13/IGHV3-15/IGHG2/IGHV2-5/IGHV3-49/CCN5/COMP/IGHV…
GO_ANTIGEN_RECEPTOR_MEDIATED_SIGNALING_PATHWAY	GO_ANTIGEN_RECEPTOR_MEDIATED_SIGNALING_PATHWAY	53	0.466693	3.15491	0.00162602	0.00886501	0.00513955	264	tags=75%, list=37%, signal=52%	IGHV1-24/IGHG1/IGHV1-69/IGHG3/IGHV3-21/IGHV4-34/IGHV4-4/IGHV5-51/IGHV4-39/IGHV2-26/IGHV1-18/IGHV3-30/IGKC/IGLL5/IGHV3-66/IGHV3-48/IGHV3-73/IGHV1-69D/IGHV4-31/IGHV3-43/IGHV2-70/IGHV4-59/IGHV3-23/IGHV3-33/IGHV3-53/IGLC6/IGHM/IGHV3-72/IGHG4/IGLC2/IGHV4-28/CD79A/PAX5/IGHV3-7/IGHV6-1/IGLC7/CD19/IGHV3-15/IGHG2/IGHV2-5
GO_B_CELL_RECEPTOR_SIGNALING_PATHWAY	GO_B_CELL_RECEPTOR_SIGNALING_PATHWAY	53	0.466693	3.15491	0.00162602	0.00886501	0.00513955	264	tags=75%, list=37%, signal=52%	IGHV1-24/IGHG1/IGHV1-69/IGHG3/IGHV3-21/IGHV4-34/IGHV4-4/IGHV5-51/IGHV4-39/IGHV2-26/IGHV1-18/IGHV3-30/IGKC/IGLL5/IGHV3-66/IGHV3-48/IGHV3-73/IGHV1-69D/IGHV4-31/IGHV3-43/IGHV2-70/IGHV4-59/IGHV3-23/IGHV3-33/IGHV3-53/IGLC6/IGHM/IGHV3-72/IGHG4/IGLC2/IGHV4-28/CD79A/PAX5/IGHV3-7/IGHV6-1/IGLC7/CD19/IGHV3-15/IGHG2/IGHV2-5
GO_IMMUNOGLOBULIN_COMPLEX_CIRCULATING	GO_IMMUNOGLOBULIN_COMPLEX_CIRCULATING	51	0.470309	3.14784	0.00161551	0.00886501	0.00513955	217	tags=69%, list=30%, signal=52%	IGHV1-24/IGHG1/IGHV1-69/IGHG3/IGHV3-21/IGHV4-34/IGHV4-4/IGHV5-51/IGHV4-39/IGHV2-26/IGHV1-18/IGHV3-30/IGKC/IGLL5/IGHV3-66/IGHV3-48/IGHV3-73/IGHV1-69D/IGHV4-31/IGHV3-43/IGHV2-70/IGHV4-59/IGHV3-23/IGHV3-33/IGKV3-20/IGHV3-53/IGLC6/IGHM/IGHV3-72/IGHG4/IGLC2/IGHV4-28/IGHV3-7/IGHV6-1/IGLC7
GO_IMMUNOGLOBULIN_RECEPTOR_BINDING	GO_IMMUNOGLOBULIN_RECEPTOR_BINDING	50	0.464012	3.08916	0.00160256	0.00886501	0.00513955	217	tags=68%, list=30%, signal=51%	IGHV1-24/IGHG1/IGHV1-69/IGHG3/IGHV3-21/IGHV4-34/IGHV4-4/IGHV5-51/IGHV4-39/IGHV2-26/IGHV1-18/IGHV3-30/IGKC/IGLL5/IGHV3-66/IGHV3-48/IGHV3-73/IGHV1-69D/IGHV4-31/IGHV3-43/IGHV2-70/IGHV4-59/IGHV3-23/IGHV3-33/IGHV3-53/IGLC6/IGHM/IGHV3-72/IGHG4/IGLC2/IGHV4-28/IGHV3-7/IGHV6-1/IGLC7
GO_CELL_CELL_SIGNALING	GO_CELL_CELL_SIGNALING	31	0.377609	2.12461	0.00165017	0.00886501	0.00513955	424	tags=94%, list=59%, signal=40%	IGFBP1/FGA/HMGA2/SLC1A6/SLC18A3/FGG/CHAT/MC4R/CCL21/GABRG2/FGB/GATA4/IL6/EDN3/FCRL2/TBX5/CXCL13/ORM1/FOXA1/CCN5/GJB3/CXCL5/SLC6A5/PRKCG/TH/EREG/WNT7A/GREM1/KREMEN2
GO_ANTIBACTERIAL_HUMORAL_RESPONSE	GO_ANTIBACTERIAL_HUMORAL_RESPONSE	13	0.551685	2.12227	0.00172117	0.00887905	0.00514769	166	tags=69%, list=23%, signal=54%	WFDC5/FGA/PI3/WFDC12/KLK5/FGB/SLPI/IGKV3-20/IGHM
GO_NEGATIVE_REGULATION_OF_RESPONSE_TO_STIMULUS	GO_NEGATIVE_REGULATION_OF_RESPONSE_TO_STIMULUS	23	0.41807	2.08395	0.00166389	0.00886501	0.00513955	232	tags=65%, list=32%, signal=46%	IGFBP1/FGA/HMGA2/NR0B1/FGG/IL22RA2/FGB/GATA4/C4BPA/ONECUT2/IL6/KNG1/AHSG/VTN/CXCL13
GO_POSITIVE_REGULATION_OF_MULTICELLULAR_ORGANISMAL_PROCESS	GO_POSITIVE_REGULATION_OF_MULTICELLULAR_ORGANISMAL_PROCESS	29	0.374456	2.04998	0.00165837	0.00886501	0.00513955	460	tags=100%, list=64%, signal=37%	FGA/HMGA2/PAEP/FGG/MC4R/SLN/POU2AF1/CCL19/FGB/GATA4/L1CAM/IL6/STMN2/EDN3/TRPM8/TBX5/ORM1/CRABP2/FOXA1/LBP/FEZF1/PTPRZ1/EREG/IGF2/WNT7A/GREM1/KRT17/ITPKA/APOA5
GO_NEGATIVE_REGULATION_OF_MOLECULAR_FUNCTION	GO_NEGATIVE_REGULATION_OF_MOLECULAR_FUNCTION	26	0.393711	2.04037	0.00169205	0.0088696	0.00514222	228	tags=62%, list=32%, signal=44%	WFDC5/HMGA2/APOC3/PI3/NR0B1/CFHR1/SLN/TNNI3/WFDC12/PTPRH/SLPI/ANXA8/KNG1/AHSG/VTN/UGT1A8
GO_COLLAGEN_CONTAINING_EXTRACELLULAR_MATRIX	GO_COLLAGEN_CONTAINING_EXTRACELLULAR_MATRIX	21	0.424677	2.02475	0.00165837	0.00886501	0.00513955	422	tags=100%, list=59%, signal=42%	APOA4/FGA/APOC3/FGG/FGL1/FGB/SLPI/L1CAM/ANXA8/KNG1/AHSG/VTN/ORM1/RTBDN/COMP/SERPINC1/EGFL6/ITIH1/PTPRZ1/SERPINA3/GREM1
GO_ANTIMICROBIAL_HUMORAL_RESPONSE	GO_ANTIMICROBIAL_HUMORAL_RESPONSE	17	0.467825	2.01718	0.00690846	0.0291591	0.0169052	166	tags=59%, list=23%, signal=46%	WFDC5/PLA2G2A/FGA/PI3/WFDC12/KLK5/FGB/SLPI/IGKV3-20/IGHM
GO_EXTRACELLULAR_MATRIX	GO_EXTRACELLULAR_MATRIX	27	0.379102	1.99205	0.0033557	0.0164154	0.00951694	436	tags=96%, list=61%, signal=39%	APOA4/FGA/APOC3/PI3/FGG/FGL1/FGB/SLPI/L1CAM/ANXA8/KNG1/AHSG/VTN/ORM1/RTBDN/CCN5/COMP/SERPINC1/EGFL6/ITIH1/MMP12/PTPRZ1/SERPINA3/WNT7A/GREM1/MMP13
GO_POSITIVE_REGULATION_OF_MAPK_CASCADE	GO_POSITIVE_REGULATION_OF_MAPK_CASCADE	14	0.502835	1.98239	0.00521739	0.0231558	0.0134248	178	tags=64%, list=25%, signal=49%	PLA2G2A/FGA/FGG/CCL21/CCL19/FGB/GATA4/IL6/EDN3
GO_REGULATION_OF_MAPK_CASCADE	GO_REGULATION_OF_MAPK_CASCADE	14	0.502835	1.98239	0.00521739	0.0231558	0.0134248	178	tags=64%, list=25%, signal=49%	PLA2G2A/FGA/FGG/CCL21/CCL19/FGB/GATA4/IL6/EDN3
GO_SIGNAL_RELEASE	GO_SIGNAL_RELEASE	12	0.50661	1.91473	0.00527241	0.0231558	0.0134248	178	tags=67%, list=25%, signal=51%	FGA/SLC18A3/FGG/CHAT/MC4R/FGB/IL6/EDN3
GO_COAGULATION	GO_COAGULATION	12	0.505666	1.91116	0.00527241	0.0231558	0.0134248	361	tags=100%, list=50%, signal=51%	FGA/FGG/FGB/GATA4/IL6/ANXA8/KNG1/VTN/SERPINB2/COMP/SERPINC1/PRKCG
GO_REGULATION_OF_SYSTEM_PROCESS	GO_REGULATION_OF_SYSTEM_PROCESS	18	0.428871	1.91092	0.0101523	0.0381187	0.0220996	110	tags=44%, list=15%, signal=39%	APOA4/TNNT1/FGA/FGG/SLN/TNNI3/FGB/GATA4
GO_POSITIVE_REGULATION_OF_CELL_DIFFERENTIATION	GO_POSITIVE_REGULATION_OF_CELL_DIFFERENTIATION	20	0.408917	1.9106	0.00831947	0.0340814	0.0197589	178	tags=55%, list=25%, signal=43%	NEUROD4/PLA2G2A/FGA/FGG/CCL19/FGB/GATA4/L1CAM/IL6/STMN2/EDN3
GO_SIGNAL_TRANSDUCTION_BY_PROTEIN_PHOSPHORYLATION	GO_SIGNAL_TRANSDUCTION_BY_PROTEIN_PHOSPHORYLATION	15	0.465027	1.90497	0.0103627	0.0381709	0.0221299	178	tags=60%, list=25%, signal=46%	PLA2G2A/FGA/FGG/CCL21/CCL19/FGB/GATA4/IL6/EDN3
GO_NEUROGENESIS	GO_NEUROGENESIS	23	0.381295	1.90064	0.00665557	0.0285088	0.0165282	453	tags=100%, list=63%, signal=38%	NEUROD4/DMRT3/ONECUT2/L1CAM/IL6/LMX1B/STMN2/EDN3/VTN/KLK6/CRABP2/FOXA1/FOXB1/FEZF1/SEMA3E/PTPRZ1/CSMD3/TH/EN2/DNER/WNT7A/EPHA8/ITPKA
GO_APOPTOTIC_PROCESS	GO_APOPTOTIC_PROCESS	27	0.360677	1.89523	0.00503356	0.0231558	0.0134248	422	tags=93%, list=59%, signal=40%	FGA/HMGA2/PAEP/CASP14/FGG/CCL21/CCL19/MZB1/FGB/GATA4/PTPRH/IL6/KNG1/PAX3/SERPINB2/FOXA1/COMP/FOXB1/EEF1A2/PRKCG/PTPRZ1/MAGEA3/EN2/WNT7A/GREM1
GO_REGULATION_OF_RESPONSE_TO_STRESS	GO_REGULATION_OF_RESPONSE_TO_STRESS	25	0.368112	1.88957	0.0102041	0.0381187	0.0220996	420	tags=92%, list=58%, signal=40%	PLA2G2A/FGA/HMGA2/FGG/CCL21/CCL19/KLK5/IL22RA2/FGB/GATA4/IL6/KNG1/AHSG/VTN/SERPINB2/SERPINC1/LBP/PRKCG/MMP12/AGR2/MAGEA3/EREG/WNT7A
GO_REGULATION_OF_PROTEIN_MODIFICATION_PROCESS	GO_REGULATION_OF_PROTEIN_MODIFICATION_PROCESS	26	0.363828	1.8855	0.00338409	0.0164154	0.00951694	190	tags=54%, list=26%, signal=41%	PLA2G2A/FGA/HMGA2/FGG/CCL21/CCL19/IL22RA2/FGB/GATA4/PPP2R2C/PTPRH/IL6/EDN3/PAX5
GO_CELL_CELL_ADHESION	GO_CELL_CELL_ADHESION	20	0.403067	1.88327	0.00831947	0.0340814	0.0197589	169	tags=55%, list=24%, signal=43%	APOA4/FGA/FGG/FGL1/CCL21/CCL19/FGB/UMOD/IGFN1/L1CAM/IL6
GO_REGULATION_OF_RESPONSE_TO_EXTERNAL_STIMULUS	GO_REGULATION_OF_RESPONSE_TO_EXTERNAL_STIMULUS	25	0.365995	1.87871	0.0102041	0.0381187	0.0220996	375	tags=84%, list=52%, signal=42%	PLA2G2A/FGA/FGG/CCL21/CCL19/KLK5/IL22RA2/FGB/IL6/EDN3/KNG1/AHSG/VTN/CXCL13/GUCA1C/SERPINB2/SERPINC1/LBP/PRKCG/MMP12/SEMA3E
GO_BIOLOGICAL_ADHESION	GO_BIOLOGICAL_ADHESION	31	0.332562	1.87116	0.0115512	0.0411601	0.0238628	443	tags=94%, list=62%, signal=37%	APOA4/FGA/FGG/FGL1/CCL21/CCL19/FGB/UMOD/IGFN1/ONECUT2/L1CAM/IL6/KNG1/VTN/CXCL13/FOXA1/CCN5/COMP/CDHR4/EGFL6/MMP12/SEMA3E/AGR2/IBSP/IGF2/PKP3/GREM1/KIRREL2/EPHA8
GO_PHOSPHOLIPID_METABOLIC_PROCESS	GO_PHOSPHOLIPID_METABOLIC_PROCESS	10	0.53423	1.86842	0.0106383	0.0384161	0.022272	81	tags=50%, list=11%, signal=45%	APOA4/PLA2G2A/CHAT/CCL21/CCL19
GO_REGULATION_OF_BODY_FLUID_LEVELS	GO_REGULATION_OF_BODY_FLUID_LEVELS	17	0.432447	1.86464	0.0120898	0.0412856	0.0239356	315	tags=82%, list=44%, signal=47%	FGA/SCNN1G/FGG/CSN3/FGB/GATA4/IL6/ANXA8/KNG1/VTN/SERPINB2/COMP/FOXB1/SERPINC1
GO_NEGATIVE_REGULATION_OF_CATALYTIC_ACTIVITY	GO_NEGATIVE_REGULATION_OF_CATALYTIC_ACTIVITY	23	0.373962	1.86408	0.00998336	0.0381187	0.0220996	411	tags=91%, list=57%, signal=40%	WFDC5/APOC3/PI3/SLN/TNNI3/WFDC12/PTPRH/SLPI/ANXA8/KNG1/AHSG/VTN/UGT1A8/SERPINB2/C3P1/SERPINC1/GCKR/ITIH1/PI16/MAGEA3/SERPINA3
GO_ENDOPLASMIC_RETICULUM_LUMEN	GO_ENDOPLASMIC_RETICULUM_LUMEN	13	0.484343	1.86322	0.00860585	0.0341086	0.0197747	219	tags=69%, list=31%, signal=49%	APOA4/IGFBP1/FGA/FGG/MZB1/IL6/KNG1/AHSG/VTN
GO_REGULATION_OF_PHOSPHORUS_METABOLIC_PROCESS	GO_REGULATION_OF_PHOSPHORUS_METABOLIC_PROCESS	27	0.350462	1.84156	0.00503356	0.0231558	0.0134248	219	tags=56%, list=31%, signal=40%	PLA2G2A/FGA/HMGA2/FGG/CCL21/CCL19/IL22RA2/FGB/GATA4/PPP2R2C/PTPRH/IL6/EDN3/AHSG/VTN
GO_REGULATION_OF_PHOSPHORYLATION	GO_REGULATION_OF_PHOSPHORYLATION	25	0.357881	1.83706	0.0102041	0.0381187	0.0220996	219	tags=56%, list=31%, signal=40%	PLA2G2A/FGA/HMGA2/FGG/CCL21/CCL19/IL22RA2/FGB/GATA4/PTPRH/IL6/EDN3/AHSG/VTN
GO_PROTEIN_DIMERIZATION_ACTIVITY	GO_PROTEIN_DIMERIZATION_ACTIVITY	13	0.476669	1.8337	0.00860585	0.0341086	0.0197747	35	tags=38%, list=5%, signal=37%	APOA4/NEUROD4/UGT1A10/NR0B1/KRT25
GO_POSITIVE_REGULATION_OF_DEVELOPMENTAL_PROCESS	GO_POSITIVE_REGULATION_OF_DEVELOPMENTAL_PROCESS	26	0.35368	1.83291	0.0118443	0.0411601	0.0238628	453	tags=96%, list=63%, signal=37%	NEUROD4/PLA2G2A/FGA/HMGA2/FGG/CCL19/FGB/GATA4/L1CAM/IL6/STMN2/EDN3/TBX5/MIXL1/CRABP2/FOXA1/FEZF1/VSTM2A/PTPRZ1/AGR2/IGF2/WNT7A/GREM1/KRT17/ITPKA
GO_REGULATION_OF_HYDROLASE_ACTIVITY	GO_REGULATION_OF_HYDROLASE_ACTIVITY	28	0.342029	1.83011	0.00666667	0.0285088	0.0165282	482	tags=100%, list=67%, signal=34%	WFDC5/APOA4/APOC3/PI3/TNNI3/CCL21/CCL19/WFDC12/PPP2R2C/SLPI/ANXA8/KNG1/AHSG/VTN/CXCL13/SERPINB2/C3P1/SERPINC1/ITIH1/PNLIP/PI16/MAGEA3/SERPINA3/WFDC10B/ARHGAP36/APOA5/CCL25/CST4
GO_REGULATION_OF_CELL_POPULATION_PROLIFERATION	GO_REGULATION_OF_CELL_POPULATION_PROLIFERATION	21	0.38338	1.82785	0.013267	0.0444513	0.0257709	422	tags=95%, list=59%, signal=40%	HMGA2/CCL19/MZB1/UMOD/IL6/EDN3/TFF1/TBX5/KRT4/COMP/CXCL5/FEZF1/SMIM22/VSTM2A/MMP12/PTPRZ1/EREG/IGF2/WNT7A/GREM1
GO_REGULATION_OF_CELL_DEATH	GO_REGULATION_OF_CELL_DEATH	25	0.354244	1.81839	0.0119048	0.0411601	0.0238628	422	tags=92%, list=59%, signal=39%	FGA/HMGA2/FGG/CCL21/CCL19/FGB/GATA4/IL6/KNG1/AGR3/SERPINB2/FOXA1/CCN5/COMP/FOXB1/EEF1A2/PRKCG/PTPRZ1/AGR2/MAGEA3/EN2/WNT7A/GREM1
GO_NEURON_DIFFERENTIATION	GO_NEURON_DIFFERENTIATION	21	0.380201	1.8127	0.0149254	0.0480272	0.0278441	453	tags=100%, list=63%, signal=38%	NEUROD4/DMRT3/ONECUT2/L1CAM/IL6/LMX1B/STMN2/EDN3/KLK6/CRABP2/FOXA1/FOXB1/FEZF1/SEMA3E/PTPRZ1/CSMD3/TH/EN2/WNT7A/EPHA8/ITPKA
GO_ENZYME_REGULATOR_ACTIVITY	GO_ENZYME_REGULATOR_ACTIVITY	27	0.344377	1.80958	0.00838926	0.0340814	0.0197589	460	tags=96%, list=64%, signal=36%	WFDC5/APOA4/APOC3/PI3/SLN/WFDC12/PPP2R2C/SLPI/KNG1/AHSG/UGT1A8/CLPS/GUCA1C/SERPINB2/C3P1/SERPINC1/GCKR/CLPSL2/ITIH1/PI16/SERPINA3/IGF2/GREM1/WFDC10B/ARHGAP36/APOA5
GO_NEGATIVE_REGULATION_OF_CELL_DEATH	GO_NEGATIVE_REGULATION_OF_CELL_DEATH	21	0.377855	1.80151	0.0149254	0.0480272	0.0278441	422	tags=95%, list=59%, signal=40%	FGA/HMGA2/FGG/CCL21/CCL19/FGB/GATA4/IL6/AGR3/SERPINB2/CCN5/COMP/FOXB1/PRKCG/PTPRZ1/AGR2/MAGEA3/EN2/WNT7A/GREM1
GO_POSITIVE_REGULATION_OF_PROTEIN_MODIFICATION_PROCESS	GO_POSITIVE_REGULATION_OF_PROTEIN_MODIFICATION_PROCESS	19	0.395212	1.80009	0.0152027	0.048296	0.028	178	tags=53%, list=25%, signal=41%	PLA2G2A/FGA/HMGA2/FGG/CCL21/CCL19/FGB/GATA4/IL6/EDN3
GO_RESPONSE_TO_INORGANIC_SUBSTANCE	GO_RESPONSE_TO_INORGANIC_SUBSTANCE	11	0.493067	1.79777	0.010453	0.0381709	0.0221299	179	tags=64%, list=25%, signal=49%	APOA4/FGA/FGG/CCL19/FGB/IL6/TFF1
GO_LIPID_METABOLIC_PROCESS	GO_LIPID_METABOLIC_PROCESS	28	0.333333	1.78358	0.0116667	0.0411601	0.0238628	488	tags=100%, list=68%, signal=33%	APOA4/PLA2G2A/APOC3/CRABP1/NR0B1/CHAT/CCL21/CCL19/SULT2A1/AADAC/UGT1A8/PNPLA5/CD19/CLPS/CRABP2/CLPSL2/EEF1A2/SDR16C5/TTR/PNLIP/TH/SERPINA3/HAO1/EPHA8/ITPKA/APOA5/HTR2C/MTTP
GO_POSITIVE_REGULATION_OF_SIGNALING	GO_POSITIVE_REGULATION_OF_SIGNALING	25	0.344877	1.77031	0.0153061	0.048296	0.028	479	tags=100%, list=67%, signal=34%	PLA2G2A/FGA/FGG/CCL21/CCL19/KLK5/FGB/GATA4/IL6/EDN3/VTN/KLK6/ORM1/CD19/FOXA1/LBP/MMP12/AGR2/EREG/IGF2/WNT7A/GREM1/EPHA8/CCL25/HTR2C
GO_REGULATION_OF_CELL_CELL_ADHESION	GO_REGULATION_OF_CELL_CELL_ADHESION	11	0.484932	1.76811	0.0121951	0.0412856	0.0239356	169	tags=64%, list=24%, signal=49%	FGA/FGG/FGL1/CCL21/CCL19/FGB/IL6
GO_NUCLEAR_BODY	GO_NUCLEAR_BODY	10	-0.475678	-1.74863	0.0136986	0.0449703	0.0260718	59	tags=70%, list=8%, signal=65%	SLC34A1/PASD1/SCARNA23/SCARNA11/SCARNA5/SCARNA3/SCARNA10
GO_RIBONUCLEOPROTEIN_COMPLEX	GO_RIBONUCLEOPROTEIN_COMPLEX	10	-0.483155	-1.77612	0.0136986	0.0449703	0.0260718	172	tags=70%, list=24%, signal=54%	SNORA74A/RNU5D-1/RNVU1-2A/RN7SL2/RNU5E-1/RNVU1-18/RMRP
GO_GENE_SILENCING	GO_GENE_SILENCING	10	-0.539878	-1.98463	0.00456621	0.0218238	0.0126525	195	tags=80%, list=27%, signal=59%	MIR2355/H4C13/MIR576/MIR1296/H1-1/H4C3/H4C6/RMRP
GO_NUCLEOLUS	GO_NUCLEOLUS	37	-0.582765	-3.93396	0.002457	0.0124069	0.00719302	211	tags=84%, list=29%, signal=62%	SNORD116-25/SNORA58/SNORA79B/RNU105B/SNORA2B/SNORA14A/SNORA74A/SNORD8/SNORD67/SNORA23/SNORD116-15/SCARNA6/SNORA73B/SNORA84/SNORD17/SNORA22C/SNORA11B/SNORA74B/SCARNA23/SNORA80A/SCARNA11/SCARNA5/SNORA71D/SNORD116-23/SNORA53/SNORA40B/FOXI1/SCARNA3/SNORA35B/SNORA54/SCARNA10
GO_RNA_PROCESSING	GO_RNA_PROCESSING	39	-0.642401	-4.39256	0.00248139	0.0124069	0.00719302	211	tags=90%, list=29%, signal=67%	SNORD116-25/SNORA58/SNORA79B/RNU105B/SNORA2B/SNORA14A/SNORA74A/SNORD8/SNORD67/SNORA23/SNORD116-15/SCARNA6/SNORA73B/RNU5D-1/SNORA84/SNORD17/SNORA22C/RNVU1-2A/SNORA11B/RNU5E-1/SNORA74B/SCARNA23/SNORA80A/SCARNA11/SCARNA5/SNORA71D/SNORD116-23/RNVU1-18/SNORA53/SNORA40B/SCARNA3/SNORA35B/SNORA54/RMRP/SCARNA10
GO_GLAND_DEVELOPMENT	GO_GLAND_DEVELOPMENT	10	0.488615	1.70888	0.0177305	0.0554078	0.0321231	315	tags=90%, list=44%, signal=51%	NR0B1/FGL1/CSN3/ONECUT2/IL6/VTN/FOXA1/FOXB1/SERPINC1
GO_MONOCARBOXYLIC_ACID_METABOLIC_PROCESS	GO_MONOCARBOXYLIC_ACID_METABOLIC_PROCESS	11	0.467933	1.70613	0.0191638	0.0593164	0.0343891	24	tags=36%, list=3%, signal=36%	APOA4/APOC3/UGT1A10/CRABP1
GO_POSITIVE_REGULATION_OF_PROTEIN_METABOLIC_PROCESS	GO_POSITIVE_REGULATION_OF_PROTEIN_METABOLIC_PROCESS	23	0.346916	1.72927	0.0199667	0.0607477	0.0352189	178	tags=48%, list=25%, signal=37%	PLA2G2A/FGA/HMGA2/FGG/CCL21/CCL19/FGB/GATA4/C4BPA/IL6/EDN3
GO_SECRETION	GO_SECRETION	30	0.312096	1.72614	0.02	0.0607477	0.0352189	206	tags=50%, list=29%, signal=37%	PLA2G2A/FGA/SLC1A6/SLC18A3/FGG/CHAT/MC4R/TCN1/CSN3/FGB/SLPI/IL6/EDN3/KNG1/AHSG
GO_LIPID_CATABOLIC_PROCESS	GO_LIPID_CATABOLIC_PROCESS	12	0.447202	1.6902	0.0210896	0.0634642	0.0367938	24	tags=33%, list=3%, signal=33%	APOA4/PLA2G2A/APOC3/CRABP1
GO_REGULATION_OF_HORMONE_LEVELS	GO_REGULATION_OF_HORMONE_LEVELS	14	0.447314	1.76351	0.0226087	0.0669148	0.0387943	366	tags=93%, list=51%, signal=46%	FGA/CRABP1/FGG/MC4R/FGB/IL6/EDN3/KLK6/UGT1A8/CRABP2/FOXA1/SDR16C5/TTR
GO_VESICLE_LUMEN	GO_VESICLE_LUMEN	11	0.458038	1.67006	0.0226481	0.0669148	0.0387943	243	tags=73%, list=34%, signal=49%	FGA/FGG/TCN1/FGB/SLPI/KNG1/AHSG/ORM1
GO_CELLULAR_LIPID_METABOLIC_PROCESS	GO_CELLULAR_LIPID_METABOLIC_PROCESS	22	0.343391	1.68988	0.025974	0.0760501	0.0440906	479	tags=100%, list=67%, signal=34%	APOA4/PLA2G2A/APOC3/CRABP1/CHAT/CCL21/CCL19/AADAC/UGT1A8/PNPLA5/CD19/CLPS/CRABP2/SDR16C5/TTR/PNLIP/TH/HAO1/EPHA8/ITPKA/APOA5/HTR2C
GO_POSITIVE_REGULATION_OF_INTRACELLULAR_SIGNAL_TRANSDUCTION	GO_POSITIVE_REGULATION_OF_INTRACELLULAR_SIGNAL_TRANSDUCTION	17	0.395483	1.70526	0.0276339	0.0801875	0.0464893	178	tags=53%, list=25%, signal=41%	PLA2G2A/FGA/FGG/CCL21/CCL19/FGB/GATA4/IL6/EDN3
GO_GROWTH	GO_GROWTH	20	0.369628	1.72703	0.0282862	0.0813541	0.0471656	460	tags=100%, list=64%, signal=37%	IGFBP1/HMGA2/DMBX1/GATA4/L1CAM/KLK6/TBX5/CRABP2/COMP/TM4SF4/SEMA3E/PI16/AGR2/EREG/IGF2/WNT7A/GREM1/MMP13/KRT17/APOA5
GO_POSITIVE_REGULATION_OF_TRANSPORT	GO_POSITIVE_REGULATION_OF_TRANSPORT	16	0.39796	1.66847	0.0291595	0.0831302	0.0481953	253	tags=69%, list=35%, signal=46%	FGA/FGG/CCL21/CCL19/FGB/IL6/EDN3/AHSG/VTN/ORM1/CD19
GO_REGULATION_OF_CELL_ADHESION	GO_REGULATION_OF_CELL_ADHESION	21	0.356162	1.69809	0.0298507	0.0843608	0.0489088	443	tags=95%, list=62%, signal=38%	FGA/FGG/FGL1/CCL21/CCL19/FGB/ONECUT2/IL6/KNG1/VTN/CXCL13/FOXA1/EGFL6/MMP12/SEMA3E/AGR2/IBSP/IGF2/GREM1/EPHA8
GO_EPITHELIUM_DEVELOPMENT	GO_EPITHELIUM_DEVELOPMENT	35	0.278694	1.65119	0.0308442	0.0863558	0.0500654	422	tags=86%, list=59%, signal=37%	PI3/NR0B1/CASP14/KRT25/KRTAP2-3/KLK5/GATA4/KRT34/UMOD/ONECUT2/KRT13/TGM5/TBX5/LCE1C/KRT4/KRT15/FOXA1/KRT78/FOXB1/KRT39/KRT75/KRT77/MMP12/SEMA3E/AGR2/KRT79/EREG/PKP3/WNT7A/GREM1
GO_NEGATIVE_REGULATION_OF_SIGNALING	GO_NEGATIVE_REGULATION_OF_SIGNALING	15	0.41832	1.71363	0.0310881	0.0863558	0.0500654	206	tags=60%, list=29%, signal=44%	IGFBP1/FGA/NR0B1/FGG/FGB/GATA4/ONECUT2/IL6/AHSG
GO_SERINE_HYDROLASE_ACTIVITY	GO_SERINE_HYDROLASE_ACTIVITY	14	-0.385639	-1.66101	0.0327869	0.0898286	0.0520788	32	tags=36%, list=4%, signal=35%	KLK3/TMPRSS11E/KLK4/KLK1/KLK15
GO_REGULATION_OF_CELL_DIFFERENTIATION	GO_REGULATION_OF_CELL_DIFFERENTIATION	32	0.288819	1.64789	0.0330579	0.0898286	0.0520788	422	tags=84%, list=59%, signal=36%	NEUROD4/PLA2G2A/FGA/PAEP/FGG/CCL19/FGB/GATA4/L1CAM/IL6/STMN2/EDN3/KLK6/TBX5/MIXL1/CRABP2/FOXA1/FEZF1/VSTM2A/SEMA3E/PTPRZ1/PI16/CSMD3/EREG/IGF2/WNT7A/GREM1
GO_REGULATION_OF_INTRACELLULAR_SIGNAL_TRANSDUCTION	GO_REGULATION_OF_INTRACELLULAR_SIGNAL_TRANSDUCTION	21	0.349516	1.6664	0.0331675	0.0898286	0.0520788	110	tags=38%, list=15%, signal=33%	PLA2G2A/FGA/APOC3/FGG/CCL21/CCL19/FGB/GATA4
GO_ISOPRENOID_METABOLIC_PROCESS	GO_ISOPRENOID_METABOLIC_PROCESS	10	0.457627	1.60051	0.0336879	0.0904841	0.0524588	394	tags=100%, list=55%, signal=46%	APOA4/APOC3/CRABP1/UGT1A8/CLPS/CRABP2/SDR16C5/TTR/PNLIP/TH
GO_POSITIVE_REGULATION_OF_PHOSPHORUS_METABOLIC_PROCESS	GO_POSITIVE_REGULATION_OF_PHOSPHORUS_METABOLIC_PROCESS	21	0.343229	1.63642	0.0348259	0.0927738	0.0537863	110	tags=38%, list=15%, signal=33%	PLA2G2A/FGA/HMGA2/FGG/CCL21/CCL19/FGB/GATA4
GO_REGULATION_OF_VESICLE_MEDIATED_TRANSPORT	GO_REGULATION_OF_VESICLE_MEDIATED_TRANSPORT	14	0.424285	1.67272	0.0365217	0.0959422	0.0556232	219	tags=64%, list=31%, signal=46%	FGA/APOC3/FGG/CCL21/CCL19/FGB/C4BPA/AHSG/VTN
GO_REGULATORY_REGION_NUCLEIC_ACID_BINDING	GO_REGULATORY_REGION_NUCLEIC_ACID_BINDING	23	0.325185	1.62094	0.0366057	0.0959422	0.0556232	256	tags=61%, list=36%, signal=40%	NEUROD4/HMGA2/DMRT3/DMBX1/POU2AF1/ZIC2/GATA4/ONECUT2/LMX1B/KLF17/PAX5/PAX3/TBX5/MIXL1
GO_G_PROTEIN_COUPLED_RECEPTOR_SIGNALING_PATHWAY	GO_G_PROTEIN_COUPLED_RECEPTOR_SIGNALING_PATHWAY	19	0.364829	1.6617	0.0371622	0.0966216	0.0560171	344	tags=79%, list=48%, signal=42%	APOC3/MC4R/CCL21/CCL19/GABRG2/KLK5/OR4C6/EDN3/KNG1/KLK6/CXCL13/GUCA1C/CXCL5/OR12D2/UTS2R
GO_RESPONSE_TO_WOUNDING	GO_RESPONSE_TO_WOUNDING	17	0.378356	1.63141	0.0379965	0.098007	0.0568202	420	tags=94%, list=58%, signal=40%	FGA/FGG/FGB/GATA4/IL6/ANXA8/KNG1/VTN/KLK6/SERPINB2/COMP/SERPINC1/PRKCG/MMP12/EREG/WNT7A
GO_LIPID_LOCALIZATION	GO_LIPID_LOCALIZATION	10	0.450321	1.57496	0.0390071	0.0986564	0.0571968	12	tags=30%, list=2%, signal=30%	APOA4/PLA2G2A/APOC3
GO_CELL_PROJECTION_ORGANIZATION	GO_CELL_PROJECTION_ORGANIZATION	17	0.378031	1.63001	0.0397237	0.0986564	0.0571968	453	tags=100%, list=63%, signal=38%	CCL21/CCL19/ONECUT2/L1CAM/IL6/STMN2/KLK6/CRABP2/FOXB1/ATP1A3/FEZF1/SEMA3E/PTPRZ1/CSMD3/WNT7A/EPHA8/ITPKA
GO_NEURON_DEVELOPMENT	GO_NEURON_DEVELOPMENT	17	0.378031	1.63001	0.0397237	0.0986564	0.0571968	453	tags=100%, list=63%, signal=38%	NEUROD4/ONECUT2/L1CAM/IL6/STMN2/KLK6/CRABP2/FOXB1/FEZF1/SEMA3E/PTPRZ1/CSMD3/TH/EN2/WNT7A/EPHA8/ITPKA
GO_REGULATION_OF_CELL_DEVELOPMENT	GO_REGULATION_OF_CELL_DEVELOPMENT	17	0.378031	1.63001	0.0397237	0.0986564	0.0571968	453	tags=100%, list=63%, signal=38%	FGA/PAEP/FGG/FGB/L1CAM/IL6/STMN2/KLK6/CRABP2/FOXA1/FEZF1/SEMA3E/PTPRZ1/PI16/CSMD3/WNT7A/ITPKA
GO_POSITIVE_REGULATION_OF_CELL_POPULATION_PROLIFERATION	GO_POSITIVE_REGULATION_OF_CELL_POPULATION_PROLIFERATION	14	0.420455	1.65761	0.04	0.0986564	0.0571968	422	tags=100%, list=59%, signal=42%	HMGA2/CCL19/MZB1/IL6/EDN3/TBX5/COMP/CXCL5/VSTM2A/MMP12/EREG/IGF2/WNT7A/GREM1
GO_CELL_MATRIX_ADHESION	GO_CELL_MATRIX_ADHESION	11	0.441857	1.61106	0.0400697	0.0986564	0.0571968	144	tags=55%, list=20%, signal=44%	FGA/FGG/CCL21/FGB/ONECUT2/L1CAM
GO_ENDOPLASMIC_RETICULUM	GO_ENDOPLASMIC_RETICULUM	30	0.287315	1.58909	0.0416667	0.101817	0.0590292	238	tags=53%, list=33%, signal=37%	APOA4/PLA2G2A/IGFBP1/FGA/UGT1A10/FGG/SLN/MZB1/FGB/IL6/KNG1/AHSG/VTN/KLK6/UGT1A8/AGR3
GO_NEGATIVE_REGULATION_OF_HYDROLASE_ACTIVITY	GO_NEGATIVE_REGULATION_OF_HYDROLASE_ACTIVITY	19	0.357982	1.63052	0.0422297	0.102423	0.0593804	411	tags=89%, list=57%, signal=39%	WFDC5/APOC3/PI3/TNNI3/WFDC12/SLPI/ANXA8/KNG1/AHSG/VTN/SERPINB2/C3P1/SERPINC1/ITIH1/PI16/MAGEA3/SERPINA3
GO_INFLAMMATORY_RESPONSE	GO_INFLAMMATORY_RESPONSE	15	0.399859	1.63801	0.0431779	0.103947	0.0602639	325	tags=80%, list=45%, signal=45%	PLA2G2A/CCL21/CCL19/IL22RA2/IL6/KNG1/AHSG/CXCL13/ORM1/CXCL5/SERPINC1/LBP
GO_EXOCYTOSIS	GO_EXOCYTOSIS	14	0.411932	1.62401	0.0452174	0.106928	0.0619923	428	tags=100%, list=60%, signal=41%	FGA/FGG/TCN1/FGB/SLPI/KNG1/AHSG/ORM1/PRKCG/TTR/SERPINA3/IGF2/WNT7A/PRSS3
GO_CELL_ACTIVATION_INVOLVED_IN_IMMUNE_RESPONSE	GO_CELL_ACTIVATION_INVOLVED_IN_IMMUNE_RESPONSE	12	0.410765	1.55249	0.0456942	0.106928	0.0619923	428	tags=100%, list=60%, signal=41%	TCN1/POU2AF1/CCL19/SLPI/IL6/AHSG/ORM1/CD19/LBP/TTR/SERPINA3/PRSS3
GO_NEGATIVE_REGULATION_OF_MULTICELLULAR_ORGANISMAL_PROCESS	GO_NEGATIVE_REGULATION_OF_MULTICELLULAR_ORGANISMAL_PROCESS	29	0.290243	1.58895	0.0464345	0.106928	0.0619923	292	tags=62%, list=41%, signal=38%	APOA4/TNNT1/FGA/APOC3/PAEP/FGG/FGB/IL6/STMN2/KNG1/AHSG/VTN/TBX5/CXCL13/ORM1/MIXL1/SERPINB2/FOXA1
GO_CELL_ADHESION_MOLECULE_BINDING	GO_CELL_ADHESION_MOLECULE_BINDING	13	0.405674	1.56059	0.0464716	0.106928	0.0619923	432	tags=100%, list=60%, signal=41%	FGA/FGG/FGB/PTPRH/VTN/CCN5/COMP/EGFL6/PTPRZ1/IBSP/IGF2/PKP3/KIRREL2
GO_ORGANIC_ACID_METABOLIC_PROCESS	GO_ORGANIC_ACID_METABOLIC_PROCESS	13	0.408723	1.57232	0.0464716	0.106928	0.0619923	24	tags=31%, list=3%, signal=30%	APOA4/APOC3/UGT1A10/CRABP1
GO_POSITIVE_REGULATION_OF_MOLECULAR_FUNCTION	GO_POSITIVE_REGULATION_OF_MOLECULAR_FUNCTION	24	0.313599	1.57875	0.047138	0.106928	0.0619923	473	tags=96%, list=66%, signal=34%	APOA4/HMGA2/ZIC2/CCL21/CCL19/IL6/EDN3/VTN/CXCL13/CD19/CLPS/GUCA1C/FOXA1/CLPSL2/EEF1A2/PNLIP/EREG/IGF2/GREM1/EPHA8/ARHGAP36/APOA5/CCL25
GO_DNA_BINDING_TRANSCRIPTION_FACTOR_ACTIVITY	GO_DNA_BINDING_TRANSCRIPTION_FACTOR_ACTIVITY	26	0.301368	1.56181	0.0473773	0.106928	0.0619923	300	tags=65%, list=42%, signal=39%	NEUROD4/HMGA2/NR0B1/DMRT3/DMBX1/ZIC2/GATA4/ONECUT2/LMX1B/KLF17/PAX5/PAX3/TBX5/MIXL1/SSX1/FOXA1/FOXB1
GO_NEGATIVE_REGULATION_OF_PROTEIN_METABOLIC_PROCESS	GO_NEGATIVE_REGULATION_OF_PROTEIN_METABOLIC_PROCESS	26	0.301048	1.56015	0.0473773	0.106928	0.0619923	445	tags=92%, list=62%, signal=36%	WFDC5/PI3/WFDC12/PTPRH/SLPI/IL6/PAX5/ANXA8/KNG1/AHSG/VTN/SERPINB2/C3P1/SERPINC1/SDR16C5/PRKCG/ITIH1/PI16/MAGEA3/IGF2BP3/SERPINA3/GREM1/KIRREL2/WFDC10B
GO_RESPONSE_TO_CYTOKINE	GO_RESPONSE_TO_CYTOKINE	18	0.357682	1.59372	0.0473773	0.106928	0.0619923	405	tags=89%, list=56%, signal=40%	IGHG1/FGG/CCL21/CCL19/IL22RA2/FGB/IL6/IGHG4/CXCL13/SERPINB2/CXCL5/LBP/TNFRSF17/MMP12/PTPRZ1/EREG
GO_POSITIVE_REGULATION_OF_CATALYTIC_ACTIVITY	GO_POSITIVE_REGULATION_OF_CATALYTIC_ACTIVITY	19	0.350501	1.59644	0.0489865	0.10923	0.0633267	473	tags=100%, list=66%, signal=35%	APOA4/HMGA2/CCL21/CCL19/EDN3/CXCL13/CD19/CLPS/GUCA1C/CLPSL2/EEF1A2/PNLIP/EREG/IGF2/GREM1/EPHA8/ARHGAP36/APOA5/CCL25
GO_ENZYME_INHIBITOR_ACTIVITY	GO_ENZYME_INHIBITOR_ACTIVITY	18	0.35343	1.57478	0.0490694	0.10923	0.0633267	411	tags=89%, list=57%, signal=39%	WFDC5/APOC3/PI3/SLN/WFDC12/SLPI/KNG1/AHSG/UGT1A8/SERPINB2/C3P1/SERPINC1/GCKR/ITIH1/PI16/SERPINA3
GO_DEVELOPMENTAL_GROWTH	GO_DEVELOPMENTAL_GROWTH	17	0.368046	1.58695	0.0500864	0.110735	0.0641995	460	tags=100%, list=64%, signal=37%	IGFBP1/DMBX1/GATA4/L1CAM/KLK6/TBX5/CRABP2/COMP/TM4SF4/SEMA3E/PI16/AGR2/EREG/IGF2/WNT7A/MMP13/APOA5
GO_DIVALENT_INORGANIC_CATION_HOMEOSTASIS	GO_DIVALENT_INORGANIC_CATION_HOMEOSTASIS	11	0.429897	1.56745	0.0505226	0.110945	0.0643212	253	tags=73%, list=35%, signal=48%	TNNI3/CCL21/CCL19/EDN3/KNG1/TRPM8/CXCL13/CD19
GO_TRANSCRIPTION_REGULATOR_ACTIVITY	GO_TRANSCRIPTION_REGULATOR_ACTIVITY	28	0.29245	1.56482	0.0516667	0.112696	0.0653362	343	tags=71%, list=48%, signal=39%	NEUROD4/HMGA2/NR0B1/DMRT3/DMBX1/POU2AF1/ZIC2/GATA4/ONECUT2/LMX1B/KLF17/PAX5/PAX3/TBX5/MIXL1/SSX1/FOXA1/FOXB1/FEZF1/SDR16C5
GO_RESPONSE_TO_LIPID	GO_RESPONSE_TO_LIPID	15	0.388343	1.59083	0.0535406	0.116005	0.0672545	325	tags=80%, list=45%, signal=45%	NR0B1/CCL21/CCL19/GATA4/SLPI/IL6/CXCL13/FOXA1/GJB3/CXCL5/ATP1A3/LBP
GO_SEQUENCE_SPECIFIC_DNA_BINDING	GO_SEQUENCE_SPECIFIC_DNA_BINDING	26	0.298197	1.54538	0.0541455	0.116538	0.0675639	300	tags=65%, list=42%, signal=39%	NEUROD4/HMGA2/DMRT3/DMBX1/POU2AF1/ZIC2/GATA4/ONECUT2/LMX1B/KLF17/PAX5/PAX3/TBX5/LIN28B/MIXL1/FOXA1/FOXB1
GO_POSITIVE_REGULATION_OF_CELLULAR_COMPONENT_MOVEMENT	GO_POSITIVE_REGULATION_OF_CELLULAR_COMPONENT_MOVEMENT	11	0.421499	1.53683	0.0557491	0.117839	0.068318	420	tags=100%, list=58%, signal=42%	CCL21/CCL19/ONECUT2/IL6/EDN3/VTN/CXCL13/LBP/SMIM22/SEMA3E/WNT7A
GO_NEGATIVE_REGULATION_OF_PROTEOLYSIS	GO_NEGATIVE_REGULATION_OF_PROTEOLYSIS	18	0.349484	1.5572	0.0558376	0.117839	0.068318	411	tags=89%, list=57%, signal=39%	WFDC5/PI3/WFDC12/SLPI/ANXA8/KNG1/AHSG/VTN/SERPINB2/C3P1/SERPINC1/PRKCG/ITIH1/PI16/MAGEA3/SERPINA3
GO_REGULATION_OF_PROTEOLYSIS	GO_REGULATION_OF_PROTEOLYSIS	18	0.349484	1.5572	0.0558376	0.117839	0.068318	411	tags=89%, list=57%, signal=39%	WFDC5/PI3/WFDC12/SLPI/ANXA8/KNG1/AHSG/VTN/SERPINB2/C3P1/SERPINC1/PRKCG/ITIH1/PI16/MAGEA3/SERPINA3
GO_NEGATIVE_REGULATION_OF_RESPONSE_TO_EXTERNAL_STIMULUS	GO_NEGATIVE_REGULATION_OF_RESPONSE_TO_EXTERNAL_STIMULUS	11	0.41867	1.52652	0.0574913	0.119774	0.0694395	422	tags=100%, list=59%, signal=42%	FGA/FGG/IL22RA2/FGB/KNG1/VTN/CXCL13/SERPINB2/MMP12/SEMA3E/GREM1
GO_RESPONSE_TO_GROWTH_FACTOR	GO_RESPONSE_TO_GROWTH_FACTOR	11	0.41867	1.52652	0.0574913	0.119774	0.0694395	422	tags=100%, list=59%, signal=42%	GATA4/ONECUT2/STMN2/VTN/CXCL13/COMP/VSTM2A/TH/IBSP/WNT7A/GREM1
GO_CALCIUM_ION_BINDING	GO_CALCIUM_ION_BINDING	13	0.4	1.53876	0.0585198	0.120318	0.0697552	436	tags=100%, list=61%, signal=40%	PLA2G2A/PADI3/UMOD/ANXA8/GUCA1C/COMP/CDHR4/EGFL6/ITIH1/MMP12/DNER/PRSS3/MMP13
GO_ENDOPEPTIDASE_ACTIVITY	GO_ENDOPEPTIDASE_ACTIVITY	17	-0.321971	-1.53027	0.0591017	0.120318	0.0697552	105	tags=35%, list=15%, signal=31%	PIP/KLK3/TMPRSS11E/KLK4/KLK1/KLK15
GO_PEPTIDASE_ACTIVITY	GO_PEPTIDASE_ACTIVITY	17	-0.321971	-1.53027	0.0591017	0.120318	0.0697552	105	tags=35%, list=15%, signal=31%	PIP/KLK3/TMPRSS11E/KLK4/KLK1/KLK15
GO_POSITIVE_REGULATION_OF_CELL_DEVELOPMENT	GO_POSITIVE_REGULATION_OF_CELL_DEVELOPMENT	11	0.411289	1.4996	0.0592334	0.120318	0.0697552	378	tags=91%, list=53%, signal=44%	FGA/FGG/FGB/L1CAM/IL6/STMN2/CRABP2/FOXA1/FEZF1/PTPRZ1
GO_CENTRAL_NERVOUS_SYSTEM_DEVELOPMENT	GO_CENTRAL_NERVOUS_SYSTEM_DEVELOPMENT	16	0.373955	1.56783	0.0600343	0.120439	0.0698255	420	tags=94%, list=58%, signal=40%	NR0B1/DMRT3/DMBX1/ZIC2/IL6/PAX5/VTN/KLK6/FOXB1/FEZF1/PTPRZ1/TH/EN2/DNER/WNT7A
GO_WOUND_HEALING	GO_WOUND_HEALING	16	0.374997	1.5722	0.0600343	0.120439	0.0698255	420	tags=94%, list=58%, signal=40%	FGA/FGG/FGB/GATA4/IL6/ANXA8/KNG1/VTN/SERPINB2/COMP/SERPINC1/PRKCG/MMP12/EREG/WNT7A
GO_ION_TRANSPORT	GO_ION_TRANSPORT	40	0.249757	1.536	0.0613599	0.122343	0.0709294	84	tags=28%, list=12%, signal=26%	APOA4/PLA2G2A/APOC3/SCNN1G/SLC1A6/SLC18A3/SLN/TCN1/CCL21/CCL19/GABRG2
GO_ANION_TRANSPORT	GO_ANION_TRANSPORT	15	0.374814	1.53541	0.0656304	0.12998	0.0753568	19	tags=27%, list=3%, signal=27%	APOA4/PLA2G2A/APOC3/SLC1A6
GO_EMBRYO_DEVELOPMENT	GO_EMBRYO_DEVELOPMENT	18	0.344539	1.53516	0.0659898	0.12998	0.0753568	422	tags=94%, list=59%, signal=40%	HMGA2/GATA4/LMX1B/PAX5/VTN/TBX5/MIXL1/CRABP2/FOXA1/FOXB1/GJB3/C6orf141/TH/EN2/IGF2/WNT7A/GREM1
GO_MOLECULAR_TRANSDUCER_ACTIVITY	GO_MOLECULAR_TRANSDUCER_ACTIVITY	20	0.322859	1.50851	0.0665557	0.130305	0.0755452	344	tags=75%, list=48%, signal=40%	MC4R/FCRL5/GABRG2/IL22RA2/OR4C6/PTPRH/L1CAM/CD79A/FCRL2/FCRL4/RTBDN/FCRLA/TNFRSF17/OR12D2/UTS2R
GO_POSTTRANSCRIPTIONAL_REGULATION_OF_GENE_EXPRESSION	GO_POSTTRANSCRIPTIONAL_REGULATION_OF_GENE_EXPRESSION	11	-0.400813	-1.53736	0.067757	0.131862	0.0764482	195	tags=64%, list=27%, signal=47%	MIR2355/H4C13/MIR576/MIR1296/H4C3/H4C6/RMRP
GO_REGULATION_OF_LIPID_METABOLIC_PROCESS	GO_REGULATION_OF_LIPID_METABOLIC_PROCESS	14	0.384891	1.51741	0.0695652	0.134576	0.0780211	253	tags=64%, list=35%, signal=42%	APOA4/APOC3/NR0B1/CCL21/CCL19/SULT2A1/AADAC/UGT1A8/CD19
GO_REGULATION_OF_BLOOD_CIRCULATION	GO_REGULATION_OF_BLOOD_CIRCULATION	11	0.404277	1.47404	0.0714286	0.137363	0.079637	110	tags=45%, list=15%, signal=39%	FGA/FGG/TNNI3/FGB/GATA4
GO_REGULATION_OF_TRANSFERASE_ACTIVITY	GO_REGULATION_OF_TRANSFERASE_ACTIVITY	13	0.390071	1.50056	0.0722892	0.1382	0.0801223	443	tags=100%, list=62%, signal=39%	HMGA2/CCL21/CCL19/PTPRH/EDN3/AHSG/CD19/GCKR/EEF1A2/EREG/IGF2/GREM1/EPHA8
GO_LIPID_BINDING	GO_LIPID_BINDING	15	0.371319	1.5211	0.074266	0.141149	0.081832	24	tags=27%, list=3%, signal=26%	APOA4/PLA2G2A/APOC3/CRABP1
GO_MULTICELLULAR_ORGANISMAL_HOMEOSTASIS	GO_MULTICELLULAR_ORGANISMAL_HOMEOSTASIS	13	0.389584	1.49869	0.0757315	0.142762	0.082767	220	tags=62%, list=31%, signal=43%	SCNN1G/IGHG3/MC4R/SLN/IGKC/IL6/TFF1/TRPM8
GO_REGULATION_OF_ANATOMICAL_STRUCTURE_MORPHOGENESIS	GO_REGULATION_OF_ANATOMICAL_STRUCTURE_MORPHOGENESIS	17	0.351118	1.51396	0.0759931	0.142762	0.082767	232	tags=59%, list=32%, signal=41%	FGA/HMGA2/FGG/DMRT3/FGB/GATA4/L1CAM/IL6/TBX5/CXCL13
GO_POSITIVE_REGULATION_OF_CELLULAR_BIOSYNTHETIC_PROCESS	GO_POSITIVE_REGULATION_OF_CELLULAR_BIOSYNTHETIC_PROCESS	30	0.268283	1.48382	0.0766667	0.143199	0.0830208	479	tags=93%, list=67%, signal=32%	APOA4/HMGA2/POU2AF1/ZIC2/CCL21/CCL19/GATA4/ONECUT2/IL6/LMX1B/PAX5/PAX3/TBX5/MIXL1/GUCA1C/FOXA1/LBP/FEZF1/MMP12/EREG/EN2/IGF2/WNT7A/GREM1/KRT17/APOA5/SPIB/HTR2C
GO_POSITIVE_REGULATION_OF_NUCLEOBASE_CONTAINING_COMPOUND_METABOLIC_PROCESS	GO_POSITIVE_REGULATION_OF_NUCLEOBASE_CONTAINING_COMPOUND_METABOLIC_PROCESS	24	0.292585	1.47295	0.0774411	0.143819	0.0833802	422	tags=88%, list=59%, signal=37%	HMGA2/POU2AF1/ZIC2/GATA4/ONECUT2/IL6/LMX1B/PAX5/PAX3/TBX5/LIN28B/MIXL1/GUCA1C/FOXA1/FEZF1/PRKCG/MMP12/EN2/IGF2/WNT7A/GREM1
GO_MONOVALENT_INORGANIC_CATION_TRANSMEMBRANE_TRANSPORTER_ACTIVITY	GO_MONOVALENT_INORGANIC_CATION_TRANSMEMBRANE_TRANSPORTER_ACTIVITY	12	-0.381376	-1.5256	0.0785219	0.144998	0.0840636	170	tags=58%, list=24%, signal=45%	SLC34A1/LRRC52/RHBG/ATP6V0A4/ATP6V0D2/RHCG/ATP6V1G3
GO_PROTEIN_CONTAINING_COMPLEX_SUBUNIT_ORGANIZATION	GO_PROTEIN_CONTAINING_COMPLEX_SUBUNIT_ORGANIZATION	28	0.273975	1.46597	0.08	0.146217	0.0847704	109	tags=32%, list=15%, signal=28%	APOA4/PLA2G2A/FGA/APOC3/FGG/SLN/CCL21/MZB1/FGB
GO_NEGATIVE_REGULATION_OF_PEPTIDASE_ACTIVITY	GO_NEGATIVE_REGULATION_OF_PEPTIDASE_ACTIVITY	17	0.344643	1.48604	0.0811744	0.146217	0.0847704	411	tags=88%, list=57%, signal=39%	WFDC5/PI3/WFDC12/SLPI/ANXA8/KNG1/AHSG/VTN/SERPINB2/C3P1/SERPINC1/ITIH1/PI16/MAGEA3/SERPINA3
GO_REGULATION_OF_PEPTIDASE_ACTIVITY	GO_REGULATION_OF_PEPTIDASE_ACTIVITY	17	0.344643	1.48604	0.0811744	0.146217	0.0847704	411	tags=88%, list=57%, signal=39%	WFDC5/PI3/WFDC12/SLPI/ANXA8/KNG1/AHSG/VTN/SERPINB2/C3P1/SERPINC1/ITIH1/PI16/MAGEA3/SERPINA3
GO_SYNAPSE	GO_SYNAPSE	17	0.345534	1.48989	0.0811744	0.146217	0.0847704	131	tags=41%, list=18%, signal=34%	FGA/SLC1A6/SLC18A3/CHAT/GABRG2/FGB/IGFN1
GO_ORGANOPHOSPHATE_METABOLIC_PROCESS	GO_ORGANOPHOSPHATE_METABOLIC_PROCESS	14	0.37592	1.48204	0.0817391	0.146217	0.0847704	81	tags=36%, list=11%, signal=32%	APOA4/PLA2G2A/CHAT/CCL21/CCL19
GO_POSITIVE_REGULATION_OF_RESPONSE_TO_EXTERNAL_STIMULUS	GO_POSITIVE_REGULATION_OF_RESPONSE_TO_EXTERNAL_STIMULUS	11	0.39762	1.44976	0.0818815	0.146217	0.0847704	232	tags=64%, list=32%, signal=44%	PLA2G2A/CCL21/CCL19/KLK5/IL6/EDN3/CXCL13
GO_POSITIVE_REGULATION_OF_CELL_ADHESION	GO_POSITIVE_REGULATION_OF_CELL_ADHESION	14	0.373834	1.47382	0.0834783	0.148254	0.0859512	416	tags=93%, list=58%, signal=40%	FGA/FGG/CCL21/CCL19/FGB/IL6/VTN/CXCL13/FOXA1/EGFL6/AGR2/IBSP/IGF2
GO_PEPTIDYL_AMINO_ACID_MODIFICATION	GO_PEPTIDYL_AMINO_ACID_MODIFICATION	12	0.389518	1.47218	0.0843585	0.149003	0.0863854	443	tags=100%, list=62%, signal=39%	HMGA2/PADI3/IL22RA2/IL6/PAX5/VTN/SDR16C5/PRKCG/EREG/IGF2/GREM1/EPHA8
GO_CELL_MORPHOGENESIS	GO_CELL_MORPHOGENESIS	13	0.375887	1.446	0.0929432	0.163279	0.0946619	453	tags=100%, list=63%, signal=38%	FGA/FGG/FGB/L1CAM/CRABP2/FOXB1/FEZF1/SEMA3E/PTPRZ1/WNT7A/GREM1/EPHA8/ITPKA
GO_CYTOKINE_MEDIATED_SIGNALING_PATHWAY	GO_CYTOKINE_MEDIATED_SIGNALING_PATHWAY	16	0.349003	1.46321	0.0943396	0.16464	0.0954514	473	tags=100%, list=66%, signal=35%	IGHG1/CCL21/CCL19/IL22RA2/IL6/IGHG4/CXCL13/SERPINB2/CXCL5/LBP/TNFRSF17/MMP12/PTPRZ1/EREG/MMP3/CCL25
GO_CELLULAR_PROTEIN_CONTAINING_COMPLEX_ASSEMBLY	GO_CELLULAR_PROTEIN_CONTAINING_COMPLEX_ASSEMBLY	16	-0.302038	-1.39538	0.0954654	0.16464	0.0954514	171	tags=56%, list=24%, signal=44%	H4C13/RNU5D-1/H1-1/H4C3/RNVU1-2A/RN7SL2/RNU5E-1/H4C6/RNVU1-18
GO_EPITHELIAL_CELL_DIFFERENTIATION	GO_EPITHELIAL_CELL_DIFFERENTIATION	31	0.258657	1.45533	0.0957096	0.16464	0.0954514	422	tags=84%, list=59%, signal=36%	PI3/NR0B1/CASP14/KRT25/KRTAP2-3/KLK5/GATA4/KRT34/ONECUT2/KRT13/TGM5/LCE1C/KRT4/KRT15/FOXA1/KRT78/FOXB1/KRT39/KRT75/KRT77/AGR2/KRT79/EREG/PKP3/WNT7A/GREM1
GO_MYELOID_LEUKOCYTE_ACTIVATION	GO_MYELOID_LEUKOCYTE_ACTIVATION	10	0.409605	1.43255	0.0957447	0.16464	0.0954514	428	tags=100%, list=60%, signal=41%	PLA2G2A/TCN1/SLPI/IL6/AHSG/ORM1/LBP/TTR/SERPINA3/PRSS3
GO_RECEPTOR_REGULATOR_ACTIVITY	GO_RECEPTOR_REGULATOR_ACTIVITY	14	0.359388	1.41686	0.0991304	0.168971	0.0979623	422	tags=93%, list=59%, signal=39%	CCL21/CCL19/IL6/EDN3/TFF1/CXCL13/CXCL5/TTR/SEMA3E/EREG/IGF2/WNT7A/GREM1
GO_PEPTIDE_SECRETION	GO_PEPTIDE_SECRETION	11	0.390739	1.42467	0.0993031	0.168971	0.0979623	178	tags=55%, list=25%, signal=42%	FGA/FGG/MC4R/FGB/IL6/EDN3
GO_REGULATION_OF_TRANSPORT	GO_REGULATION_OF_TRANSPORT	29	0.259971	1.42322	0.101161	0.171236	0.0992752	253	tags=52%, list=35%, signal=35%	APOA4/FGA/APOC3/FGG/SLN/CCL21/CCL19/FGB/C4BPA/IL6/EDN3/AHSG/VTN/ORM1/CD19
GO_CELL_MORPHOGENESIS_INVOLVED_IN_DIFFERENTIATION	GO_CELL_MORPHOGENESIS_INVOLVED_IN_DIFFERENTIATION	12	0.375354	1.41865	0.103691	0.173709	0.100709	453	tags=100%, list=63%, signal=38%	FGA/FGG/FGB/L1CAM/CRABP2/FOXB1/FEZF1/SEMA3E/PTPRZ1/WNT7A/EPHA8/ITPKA
GO_REGULATION_OF_NERVOUS_SYSTEM_DEVELOPMENT	GO_REGULATION_OF_NERVOUS_SYSTEM_DEVELOPMENT	12	0.375354	1.41865	0.103691	0.173709	0.100709	453	tags=100%, list=63%, signal=38%	L1CAM/IL6/STMN2/KLK6/CRABP2/FOXA1/FEZF1/SEMA3E/PTPRZ1/CSMD3/WNT7A/ITPKA
GO_SYNAPTIC_SIGNALING	GO_SYNAPTIC_SIGNALING	10	0.400952	1.40229	0.106383	0.177305	0.102794	84	tags=40%, list=12%, signal=36%	SLC1A6/SLC18A3/CHAT/GABRG2
GO_MONOVALENT_INORGANIC_CATION_TRANSPORT	GO_MONOVALENT_INORGANIC_CATION_TRANSPORT	14	-0.330265	-1.42251	0.107728	0.178631	0.103563	128	tags=50%, list=18%, signal=42%	SLC34A1/LRRC52/RHBG/ATP6V0A4/ATP6V0D2/RHCG/ATP6V1G3
GO_SKIN_DEVELOPMENT	GO_SKIN_DEVELOPMENT	24	0.276333	1.39114	0.111111	0.183305	0.106272	418	tags=83%, list=58%, signal=36%	PI3/CASP14/KRT25/KRTAP2-3/KLK5/KRT34/KRT13/TGM5/LCE1C/KRT4/KRT15/KRT78/COMP/GJB3/KRT39/KRT75/KRT77/KRT79/EREG/PKP3
GO_ION_TRANSMEMBRANE_TRANSPORTER_ACTIVITY	GO_ION_TRANSMEMBRANE_TRANSPORTER_ACTIVITY	24	-0.251296	-1.36407	0.112745	0.185061	0.107291	173	tags=46%, list=24%, signal=36%	CLCNKB/SLC34A1/AQP6/LRRC52/BSND/RHBG/ATP6V0A4/SLC26A7/ATP6V0D2/RHCG/ATP6V1G3
GO_TUBE_DEVELOPMENT	GO_TUBE_DEVELOPMENT	18	0.317051	1.41268	0.113367	0.185147	0.107341	422	tags=89%, list=59%, signal=38%	HMGA2/TNNI3/GATA4/UMOD/IL6/TBX5/CXCL13/MIXL1/FOXA1/COMP/FOXB1/SEMA3E/AGR2/EREG/WNT7A/GREM1
GO_METAL_ION_HOMEOSTASIS	GO_METAL_ION_HOMEOSTASIS	15	0.339972	1.39268	0.119171	0.193653	0.112272	479	tags=100%, list=67%, signal=34%	SCNN1G/TNNI3/CCL21/CCL19/EDN3/KNG1/TRPM8/CXCL13/CD19/ATP1A3/JSRP1/MS4A1/SCARA5/SCNN1B/HTR2C
GO_GOLGI_APPARATUS	GO_GOLGI_APPARATUS	15	0.33774	1.38354	0.120898	0.195482	0.113332	219	tags=60%, list=31%, signal=43%	IGFBP1/SLC1A6/SLC18A3/UMOD/SLPI/STMN2/KLK11/AHSG/VTN
GO_REGULATION_OF_ANATOMICAL_STRUCTURE_SIZE	GO_REGULATION_OF_ANATOMICAL_STRUCTURE_SIZE	13	0.365763	1.40705	0.123924	0.199383	0.115594	375	tags=85%, list=52%, signal=41%	FGA/FGG/CCL21/FGB/L1CAM/EDN3/KNG1/CRABP2/COMP/UTS2R/SEMA3E
GO_POSITIVE_REGULATION_OF_CELLULAR_COMPONENT_ORGANIZATION	GO_POSITIVE_REGULATION_OF_CELLULAR_COMPONENT_ORGANIZATION	19	0.304493	1.38689	0.125	0.200123	0.116023	467	tags=95%, list=65%, signal=34%	SLN/CCL21/CCL19/L1CAM/IL6/STMN2/EDN3/VTN/CXCL13/CRABP2/SDR16C5/EREG/IGF2/WNT7A/GREM1/ITPKA/APOA5/MMP3
GO_MYELOID_LEUKOCYTE_MIGRATION	GO_MYELOID_LEUKOCYTE_MIGRATION	10	0.391126	1.36793	0.125887	0.200555	0.116273	325	tags=80%, list=45%, signal=44%	CCL21/CCL19/UMOD/IL6/EDN3/CXCL13/CXCL5/LBP
GO_REGULATION_OF_CELLULAR_COMPONENT_MOVEMENT	GO_REGULATION_OF_CELLULAR_COMPONENT_MOVEMENT	17	0.321651	1.38691	0.127807	0.20262	0.11747	422	tags=88%, list=59%, signal=37%	CCL21/CCL19/GATA4/ONECUT2/IL6/EDN3/VTN/TBX5/CXCL13/LBP/SMIM22/SEMA3E/EREG/WNT7A/GREM1
GO_CELL_SUBSTRATE_ADHESION	GO_CELL_SUBSTRATE_ADHESION	13	0.361068	1.38899	0.129088	0.202674	0.117502	144	tags=46%, list=20%, signal=38%	FGA/FGG/CCL21/FGB/ONECUT2/L1CAM
GO_MUSCLE_STRUCTURE_DEVELOPMENT	GO_MUSCLE_STRUCTURE_DEVELOPMENT	13	0.363121	1.39689	0.129088	0.202674	0.117502	462	tags=100%, list=64%, signal=36%	TNNT1/TNNI3/GATA4/PAX5/PAX3/TBX5/COMP/PI16/EREG/IGF2/DNER/GREM1/NEB
GO_REGULATION_OF_GROWTH	GO_REGULATION_OF_GROWTH	11	0.379066	1.38212	0.130662	0.203183	0.117797	450	tags=100%, list=63%, signal=38%	IGFBP1/HMGA2/L1CAM/TBX5/CRABP2/SEMA3E/PI16/AGR2/IGF2/GREM1/KRT17
GO_TISSUE_MORPHOGENESIS	GO_TISSUE_MORPHOGENESIS	11	0.379066	1.38212	0.130662	0.203183	0.117797	450	tags=100%, list=63%, signal=38%	HMGA2/KRT25/TNNI3/GATA4/TBX5/FOXA1/MMP12/SEMA3E/WNT7A/GREM1/KRT17
GO_RESPONSE_TO_ENDOGENOUS_STIMULUS	GO_RESPONSE_TO_ENDOGENOUS_STIMULUS	30	0.246069	1.36096	0.136667	0.211508	0.122623	179	tags=43%, list=25%, signal=34%	IGFBP1/NR0B1/MC4R/CCL21/CCL19/GABRG2/MZB1/FGB/GATA4/ONECUT2/IL6/STMN2/TFF1
GO_REGULATION_OF_CELL_SUBSTRATE_ADHESION	GO_REGULATION_OF_CELL_SUBSTRATE_ADHESION	12	0.354655	1.34042	0.13884	0.213853	0.123983	422	tags=92%, list=59%, signal=38%	FGA/FGG/CCL21/FGB/ONECUT2/VTN/EGFL6/MMP12/SEMA3E/AGR2/GREM1
GO_POSITIVE_REGULATION_OF_TRANSFERASE_ACTIVITY	GO_POSITIVE_REGULATION_OF_TRANSFERASE_ACTIVITY	10	0.388418	1.35846	0.140071	0.214731	0.124492	443	tags=100%, list=62%, signal=39%	HMGA2/CCL21/CCL19/EDN3/CD19/EEF1A2/EREG/IGF2/GREM1/EPHA8
GO_POSITIVE_REGULATION_OF_TRANSCRIPTION_BY_RNA_POLYMERASE_II	GO_POSITIVE_REGULATION_OF_TRANSCRIPTION_BY_RNA_POLYMERASE_II	18	0.302192	1.34648	0.150592	0.229777	0.133215	422	tags=89%, list=59%, signal=38%	HMGA2/POU2AF1/GATA4/ONECUT2/IL6/LMX1B/PAX5/PAX3/TBX5/MIXL1/FOXA1/MMP12/EN2/IGF2/WNT7A/GREM1
GO_PEPTIDASE_REGULATOR_ACTIVITY	GO_PEPTIDASE_REGULATOR_ACTIVITY	14	0.335227	1.32161	0.151304	0.229785	0.133219	482	tags=100%, list=67%, signal=34%	WFDC5/PI3/WFDC12/SLPI/KNG1/AHSG/SERPINB2/C3P1/SERPINC1/ITIH1/PI16/SERPINA3/WFDC10B/CST4
GO_CIS_REGULATORY_REGION_SEQUENCE_SPECIFIC_DNA_BINDING	GO_CIS_REGULATORY_REGION_SEQUENCE_SPECIFIC_DNA_BINDING	19	0.294252	1.34024	0.153716	0.232362	0.134713	256	tags=58%, list=36%, signal=38%	NEUROD4/HMGA2/POU2AF1/ZIC2/GATA4/ONECUT2/KLF17/PAX5/PAX3/TBX5/MIXL1
GO_TAXIS	GO_TAXIS	13	0.347518	1.33687	0.154905	0.233075	0.135127	473	tags=100%, list=66%, signal=35%	CCL21/CCL19/L1CAM/IL6/EDN3/CXCL13/CXCL5/LBP/FEZF1/SEMA3E/GREM1/EPHA8/CCL25
GO_BEHAVIOR	GO_BEHAVIOR	10	0.379489	1.32723	0.156028	0.233683	0.135479	394	tags=90%, list=55%, signal=41%	DMRT3/MC4R/DMBX1/GABRG2/PAX5/FOXB1/PRKCG/PTPRZ1/TH
GO_REGULATION_OF_CELL_PROJECTION_ORGANIZATION	GO_REGULATION_OF_CELL_PROJECTION_ORGANIZATION	10	0.374294	1.30906	0.161348	0.239443	0.138819	453	tags=100%, list=63%, signal=37%	CCL21/CCL19/L1CAM/STMN2/KLK6/CRABP2/SEMA3E/CSMD3/WNT7A/ITPKA
GO_REGULATION_OF_NEURON_DIFFERENTIATION	GO_REGULATION_OF_NEURON_DIFFERENTIATION	10	0.374294	1.30906	0.161348	0.239443	0.138819	453	tags=100%, list=63%, signal=37%	L1CAM/STMN2/KLK6/CRABP2/FOXA1/FEZF1/SEMA3E/CSMD3/WNT7A/ITPKA
GO_CELLULAR_COMPONENT_MORPHOGENESIS	GO_CELLULAR_COMPONENT_MORPHOGENESIS	11	0.362093	1.32023	0.163763	0.241923	0.140256	462	tags=100%, list=64%, signal=36%	TNNT1/L1CAM/CRABP2/FOXB1/FEZF1/SEMA3E/PTPRZ1/WNT7A/EPHA8/ITPKA/NEB
GO_NEURON_PROJECTION	GO_NEURON_PROJECTION	13	0.339007	1.30413	0.170396	0.250582	0.145277	479	tags=100%, list=67%, signal=34%	SLC18A3/CHAT/GABRG2/L1CAM/STMN2/GUCA1C/ATP1A3/PRKCG/TH/DNER/EPHA8/ITPKA/HTR2C
GO_EPIDERMAL_CELL_DIFFERENTIATION	GO_EPIDERMAL_CELL_DIFFERENTIATION	22	0.262744	1.29301	0.173701	0.253152	0.146767	418	tags=82%, list=58%, signal=35%	PI3/CASP14/KRT25/KRTAP2-3/KLK5/KRT34/KRT13/TGM5/LCE1C/KRT4/KRT15/KRT78/KRT39/KRT75/KRT77/KRT79/EREG/PKP3
GO_KERATINOCYTE_DIFFERENTIATION	GO_KERATINOCYTE_DIFFERENTIATION	22	0.262744	1.29301	0.173701	0.253152	0.146767	418	tags=82%, list=58%, signal=35%	PI3/CASP14/KRT25/KRTAP2-3/KLK5/KRT34/KRT13/TGM5/LCE1C/KRT4/KRT15/KRT78/KRT39/KRT75/KRT77/KRT79/EREG/PKP3
GO_EPIDERMIS_DEVELOPMENT	GO_EPIDERMIS_DEVELOPMENT	24	0.257878	1.29823	0.175084	0.254028	0.147275	478	tags=92%, list=67%, signal=32%	PI3/CASP14/KRT25/KRTAP2-3/KLK5/KRT34/KRT13/TGM5/LCE1C/KRT4/KRT15/CRABP2/KRT78/KRT39/KRT75/KRT77/KRT79/EREG/PKP3/KRT17/KLK7/SPRR3
GO_HOMEOSTATIC_PROCESS	GO_HOMEOSTATIC_PROCESS	45	0.200872	1.28625	0.178571	0.255662	0.148222	120	tags=29%, list=17%, signal=26%	APOA4/PLA2G2A/APOC3/SCNN1G/IGHG3/MC4R/SLN/TNNI3/CCL21/CCL19/IGKC/GATA4/UMOD
GO_ENDOPEPTIDASE_REGULATOR_ACTIVITY	GO_ENDOPEPTIDASE_REGULATOR_ACTIVITY	13	0.334752	1.28776	0.179002	0.255662	0.148222	482	tags=100%, list=67%, signal=33%	WFDC5/PI3/WFDC12/SLPI/KNG1/AHSG/SERPINB2/C3P1/SERPINC1/ITIH1/SERPINA3/WFDC10B/CST4
GO_KERATINIZATION	GO_KERATINIZATION	21	0.274712	1.30975	0.179104	0.255662	0.148222	349	tags=71%, list=49%, signal=38%	PI3/CASP14/KRT25/KRTAP2-3/KLK5/KRT34/KRT13/TGM5/LCE1C/KRT4/KRT15/KRT78/KRT39/KRT75/KRT77
GO_CORNIFICATION	GO_CORNIFICATION	18	0.292812	1.30468	0.179357	0.255662	0.148222	478	tags=94%, list=67%, signal=32%	PI3/CASP14/KRT25/KLK5/KRT34/KRT13/TGM5/KRT4/KRT15/KRT78/KRT39/KRT75/KRT77/KRT79/PKP3/KRT17/SPRR3
GO_POSITIVE_REGULATION_OF_RNA_BIOSYNTHETIC_PROCESS	GO_POSITIVE_REGULATION_OF_RNA_BIOSYNTHETIC_PROCESS	21	0.273814	1.30547	0.189055	0.268309	0.155554	422	tags=86%, list=59%, signal=36%	HMGA2/POU2AF1/ZIC2/GATA4/ONECUT2/IL6/LMX1B/PAX5/PAX3/TBX5/MIXL1/FOXA1/FEZF1/MMP12/EN2/IGF2/WNT7A/GREM1
GO_MULTI_ORGANISM_PROCESS	GO_MULTI_ORGANISM_PROCESS	10	0.362971	1.26946	0.191489	0.270583	0.156872	30	tags=30%, list=4%, signal=29%	PAEP/PI3/NR0B1
GO_MUSCLE_CELL_DIFFERENTIATION	GO_MUSCLE_CELL_DIFFERENTIATION	10	0.361582	1.2646	0.195035	0.273218	0.1584	462	tags=100%, list=64%, signal=36%	TNNT1/GATA4/TBX5/COMP/PI16/EREG/IGF2/DNER/GREM1/NEB
GO_MUSCLE_SYSTEM_PROCESS	GO_MUSCLE_SYSTEM_PROCESS	10	0.361582	1.2646	0.195035	0.273218	0.1584	462	tags=100%, list=64%, signal=36%	TNNT1/SLN/TNNI3/GATA4/EDN3/COMP/JSRP1/PI16/DES/NEB
GO_SUPRAMOLECULAR_COMPLEX	GO_SUPRAMOLECULAR_COMPLEX	20	0.269632	1.25981	0.201331	0.279627	0.162115	349	tags=70%, list=49%, signal=37%	TNNT1/CASP14/KRT25/KRTAP2-3/TNNI3/KRT34/IGFN1/KRT13/KRT4/KRT15/KRT78/KRT39/KRT75/KRT77
GO_SUPRAMOLECULAR_POLYMER	GO_SUPRAMOLECULAR_POLYMER	20	0.269632	1.25981	0.201331	0.279627	0.162115	349	tags=70%, list=49%, signal=37%	TNNT1/CASP14/KRT25/KRTAP2-3/TNNI3/KRT34/IGFN1/KRT13/KRT4/KRT15/KRT78/KRT39/KRT75/KRT77
GO_STRUCTURAL_MOLECULE_ACTIVITY	GO_STRUCTURAL_MOLECULE_ACTIVITY	20	0.268517	1.2546	0.206323	0.28534	0.165428	120	tags=35%, list=17%, signal=30%	FGA/PI3/KRT25/FGG/FGB/KRT34/UMOD
GO_DIVALENT_INORGANIC_CATION_TRANSPORT	GO_DIVALENT_INORGANIC_CATION_TRANSPORT	11	0.338048	1.23256	0.216028	0.296438	0.171862	479	tags=100%, list=67%, signal=34%	SLN/TCN1/CCL21/CCL19/TRPM8/CD19/JSRP1/MS4A1/CACNG6/NIPAL4/HTR2C
GO_IDENTICAL_PROTEIN_BINDING	GO_IDENTICAL_PROTEIN_BINDING	31	0.222116	1.24973	0.216172	0.296438	0.171862	64	tags=23%, list=9%, signal=21%	APOA4/UGT1A10/NR0B1/PADI3/FGG/CFHR1/DMBX1
